# Supplementary material for: Sox2 interacts with Atoh1 and Huwe1 loci to regulate Atoh1 transcription and stability during hair cell differentiation
Source: PLoS Genet. 2025 Jan 30;21(1):e1011573. doi: 10.1371/journal.pgen.1011573 (PMC11813075; doi:10.1371/journal.pgen.1011573)
Supplement: S4 Table — To identify Sox2 targets that are transcription factors and ubiquitin E3 ligases, we used databases of human transcription factors and ubiquitin E3 ligases. The supplementary table lists the intersections between Sox2 transcriptional targets and transcription factors (column 1), and ubiquitin E3 ligases (column 2). Sox2 transcriptional targets are integrated from four independent databases (http://tfbsdb.systemsbiology.net/; https://doi.org/10.1016/j.gpb.2019.09.006; https://doi.org/10.1093/nar/gkx1013;https://maayanlab.cloud/Harmonizome/; http://bioinfo.life.hust.edu.cn/HumanTFDB/#!/; https://esbl.nhlbi.nih.gov/Databases/KSBP2/Targets/Lists/E3-ligases/). (XLSX) [file pgen.1011573.s005.xlsx]

## Sheet: Sox2 targets (TF and E3)
TFs	E3 ligases
AFF4	AMBRA1
AHR	AMFR
AIRE	ANAPC1
ARNT	ANAPC10
BARD1	ANAPC13
BCL6B	ANAPC4
BMI1	ANAPC5
BRCA1	ANKIB1
CBX4	ARIH1
CREBBP	ARIH2
DDB1	ASB1
E4F1	ASB2
EED	ASB3
EP300	ASB4
FUS	ASB8
HDAC4	ASB9
HLTF	AURKA
HOXB4	BFAR
KAT2B	BRAP
KMT2C	BRWD1
LITAF	BTRC
MDM2	CADPS2
MDM4	CBLB
MECOM	CBLC
PCGF6	CCDC36
PIAS2	CCNB1IP1
PIAS3	CDC20
PIAS4	CDC23
PLAGL1	CDC26
RBBP5	CDC27
RBBP7	CDCA3
RFWD2	CHFR
RNF14	CISH
RNF2	CORO7
SMURF2	CRBN
TBL1X	CUL1
TBL1XR1	CUL2
TLE3	CUL4A
TMF1	CUL4B
TNFAIP3	CUL5
TRAF6	DCAF10
TRIM22	DCAF11
TRIM24	DCAF13
TRIM25	DCAF17
TRIM28	DCAF4
VHL	DCAF5
WWP1	DCUN1D3
ZBTB12	DTX3L
ZFP91	DTX4
ZMIZ1	DZIP3
ZNF238	FANCL
ZNF341	FBXL12
ZNF511	FBXL14
ZXDC	FBXL19
AATF	FBXL2
ABL1	FBXL3
ADNP	FBXL5
AEBP2	FBXL7
AES	FBXO11
AFF1	FBXO17
AFF2	FBXO18
AFF3	FBXO2
AHCTF1	FBXO22
AIP	FBXO27
ALX4	FBXO3
ANKRD1	FBXO31
APC	FBXO32
APEX1	FBXO33
ARID1A	FBXO4
ARID1B	FBXO40
ARID2	FBXO42
ARID3A	FBXO44
ARID3B	FBXO6
ARID4B	FBXO7
ARID5B	FBXO8
ARNT2	FBXW10
ARNTL2	FBXW11
ARX	FBXW2
ASCL1	FBXW5
ASCL2	FBXW7
ASH1L	FBXW8
ASXL1	FEM1B
ATF3	G2E3
ATF4	GAN
ATF5	GNB2
ATF6	GNB2L1
ATF7	HACE1
ATF7IP	HECTD1
ATM	HECTD2
ATMIN	HECTD3
ATOH1	HECW1
ATOH8	HERC1
ATRX	HERC2
BACH1	HERC4
BACH2	HUWE1
BARHL1	IRF2BP2
BARHL2	IRF2BPL
BATF	KBTBD10
BAZ2A	KCMF1
BAZ2B	KCTD13
BCL11A	KCTD21
BCL3	KCTD5
BCL6	KCTD6
BCLAF1	KDM2B
BCOR	KLHL13
BDP1	KLHL2
BHLHA15	KLHL21
BHLHE22	KLHL22
BHLHE40	KLHL7
BHLHE41	KLHL8
BIN1	KLHL9
BLZF1	LNX1
BNC1	LNX2
BNC2	LONRF1
BPTF	LONRF2
BRD7	LONRF3
BRF1	LRRC41
BRF2	LRSAM1
BRIP1	MAEA
BRPF1	MALT1
BTF3	MAP3K1
BTG2	MARCH1
CAMTA1	MARCH10
CAPN15	MARCH6
CARHSP1	MARCH7
CARM1	MED8
CBFB	MEX3A
CBX2	MEX3B
CBX3	MEX3C
CBX7	MEX3D
CBX8	MGRN1
CCDC169-SOHLH2	MIB1
CCDC88A	MIB2
CCNT2	MID1
CDC5L	MID2
CDCA7L	MKRN1
CDK2	MKRN2
CDK7	MNAT1
CDK8	MUL1
CDK9	MYCBP2
CDX1	MYLIP
CDX2	NACC1
CDX4	NEDD4
CEBPD	NEDD4L
CEBPE	NEURL1
CEBPG	NEURL2
CEBPZ	NHLRC1
CENPA	NOSIP
CENPB	NSMCE2
CHD1	OSTM1
CHD4	PAFAH1B1
CHD7	PARK2
CIC	PCGF3
CIITA	PCGF5
CITED2	PDZRN4
CLOCK	PELI1
CNOT3	PELI2
CNOT7	PELI3
CNOT8	PEX2
COPS5	PHIP
CRABP2	PJA1
CREB3L1	PJA2
CREB3L2	POC1B
CREB3L4	PPIL2
CREB5	PRPF19
CRTC1	PWP1
CSDC2	RABGEF1
CSRNP1	RAD18
CSRNP2	RAPSN
CSRNP3	RASD2
CTBP2	RC3H1
CTCF	RC3H2
CTF1	RCBTB1
CTNNB1	RFFL
CUX1	RFPL4B
CUX2	RFWD3
DACH1	RHOBTB1
DACH2	RHOBTB3
DAXX	RLIM
DDIT3	RMND5B
DDX5	RNF10
DENND4A	RNF103
DLX1	RNF11
DLX2	RNF111
DLX4	RNF112
DLX5	RNF113A
DLX6	RNF113B
DMBX1	RNF114
DMRT1	RNF115
DMRTA1	RNF122
DMRTA2	RNF125
DMRTB1	RNF13
DMTF1	RNF135
DNAJC2	RNF138
DNMT3A	RNF139
DNMT3L	RNF141
DR1	RNF144A
E2F3	RNF144B
E2F6	RNF145
E2F7	RNF151
E2F8	RNF157
EAPP	RNF165
EBF1	RNF167
EBF2	RNF170
EBF3	RNF175
EBF4	RNF180
ECD	RNF182
EGF	RNF183
EGLN2	RNF185
EGR1	RNF186
EGR2	RNF20
EGR3	RNF207
EGR4	RNF215
EHF	RNF216
EHMT2	RNF219
EIF2AK2	RNF220
ELF2	RNF222
ELF3	RNF24
ELF4	RNF25
ELK1	RNF31
ELK3	RNF32
ELL	RNF38
ELL2	RNF40
EMX1	RNF43
EMX2	RNF44
EN1	RNF6
EN2	RNFT1
ENO1	RWDD3
EOMES	SART1
EPAS1	SCAF11
ERCC2	SH3RF1
ERF	SH3RF2
ERG	SH3RF3
ESR1	SHPRH
ESRRA	SKP2
ESRRG	SMU1
ESX1	SMURF1
ETS1	SOCS2
ETS2	SOCS3
ETV1	SOCS5
ETV2	SOCS6
ETV3	SOCS7
ETV4	SPSB1
ETV5	SPSB2
ETV6	SPSB4
ETV7	STC1
EVX1	STUB1
EVX2	TCEB1
EZH1	TLE1
EZH2	TLE2
FANCD2	TMEM129
FERD3L	TRAF3IP2
FEZF1	TRAF4
FEZF2	TRAF5
FHL2	TRAF7
FIGLA	TRAIP
FLI1	TRIM11
FOS	TRIM13
FOSB	TRIM15
FOSL2	TRIM2
FOXA1	TRIM23
FOXA2	TRIM26
FOXB1	TRIM27
FOXB2	TRIM31
FOXC1	TRIM32
FOXD1	TRIM34
FOXD2	TRIM35
FOXD3	TRIM36
FOXD4	TRIM38
FOXD4L4	TRIM4
FOXF1	TRIM40
FOXF2	TRIM47
FOXG1	TRIM5
FOXI2	TRIM52
FOXJ1	TRIM54
FOXJ2	TRIM58
FOXJ3	TRIM59
FOXK2	TRIM61
FOXL1	TRIM62
FOXL2	TRIM63
FOXM1	TRIM69
FOXN3	TRIM7
FOXO1	TRIM71
FOXO3	TRIM8
FOXP1	TRIML2
FOXP2	TRIP12
FOXR1	TRPC4AP
FOXR2	TTC3
FUBP1	UBE3A
FUBP3	UBE3C
GABPB1	UBE3D
GATA2	UBE4A
GATA3	UBOX5
GATA5	UBR1
GATA6	UBR2
GBX2	UBR4
GC	UBR5
GCFC2	UBR7
GCM1	UFL1
GCM2	UHRF2
GFI1	UNK
GLI1	VPS18
GLI2	VPS41
GLI3	VPS8
GLI4	WDR26
GLIS1	WDR59
GLIS2	WDR61
GLIS3	WDR76
GMEB1	WDR82
GMEB2	WSB1
GPBP1	WSB2
GPBP1L1	WWP2
GRHL1	XIAP
GRHL2	ZFPL1
GRHL3	ZNRF1
GSC	ZNRF2
GSX1	ZNRF3
GSX2
GTF2A1
GTF2I
GTF2IRD1
GTF2IRD2
GTF3A
GZF1
HAND1
HAND2
HBP1
HDAC1
HDAC11
HDAC2
HDAC6
HDAC7
HDAC9
HDX
HES1
HES2
HES3
HES6
HES7
HESX1
HEXIM1
HEY1
HEY2
HHEX
HINFP
HIPK2
HIRA
HIVEP1
HIVEP2
HIVEP3
HLF
HLX
HMBOX1
HMG20A
HMGA2
HMGB1
HMGB3
HMGN1
HMGN3
HMGXB4
HMX3
HNF1B
HNF4G
HNRNPD
HNRNPL
HNRNPR
HOMEZ
HOPX
HOXA1
HOXA10
HOXA11
HOXA13
HOXA2
HOXA3
HOXA4
HOXA5
HOXA7
HOXA9
HOXB1
HOXB13
HOXB2
HOXB3
HOXB5
HOXB8
HOXB9
HOXC10
HOXC11
HOXC13
HOXC4
HOXC5
HOXC6
HOXC8
HOXD1
HOXD12
HOXD13
HOXD8
HOXD9
HSF1
HSF2
HSF5
HTATIP2
ICE2
ID1
ID2
ID3
ID4
IFI16
IK
IKZF1
IKZF2
IKZF3
IKZF5
ILF2
ILF3
ING1
ING4
INSM1
IRF1
IRF6
IRF7
IRF8
IRF9
IRX1
IRX2
IRX3
IRX4
IRX5
IRX6
ISL1
ISL2
ISX
JARID2
JAZF1
JDP2
JUN
JUNB
KAT6A
KAT8
KDM4A
KDM4C
KDM5B
KIAA1549
KLF10
KLF12
KLF13
KLF14
KLF15
KLF16
KLF17
KLF2
KLF3
KLF5
KLF6
KLF7
KLF9
KMT2B
L3MBTL4
LBX1
LCOR
LCORL
LDB1
LEF1
LHX1
LHX2
LHX3
LHX4
LHX5
LHX6
LHX8
LIN28A
LIN9
LMNB1
LMO2
LMO3
LMO4
LMX1A
LMX1B
LRRFIP1
LTF
LYAR
LYL1
MAF
MAFA
MAFB
MAFF
MAFG
MAML1
MAX
MBD1
MBD2
MBD3
MCM2
MECP2
MED1
MED12
MED23
MEF2A
MEF2B
MEF2D
MEIS1
MEIS2
MEOX1
MEOX2
MESP1
MESP2
MIER3
MIS18BP1
MITF
MKL1
MKX
MLLT10
MLLT3
MLX
MLXIP
MNT
MNX1
MRE11A
MSC
MSGN1
MSX1
MSX2
MTA2
MXD1
MXD3
MXI1
MYB
MYBBP1A
MYBL1
MYBL2
MYC
MYCL
MYCN
MYEF2
MYF5
MYF6
MYNN
MYRFL
MYT1
MYT1L
MZF1
NAB1
NANOG
NCOA1
NCOA2
NCOA3
NCOA4
NCOR1
NCOR2
NEUROD1
NEUROD4
NEUROD6
NEUROG1
NEUROG2
NEUROG3
NF1
NFAT5
NFATC1
NFATC2
NFATC3
NFATC4
NFE2
NFE2L2
NFE2L3
NFIA
NFIB
NFIL3
NFIX
NFKBIA
NFKBIB
NFKBIZ
NFRKB
NFYA
NFYB
NFYC
NHLH1
NKX1-2
NKX2-1
NKX2-2
NKX2-3
NKX2-4
NKX3-1
NKX6-1
NKX6-2
NONO
NOTCH1
NOTCH3
NPAS3
NPAT
NPM1
NR0B1
NR0B2
NR1H2
NR1H3
NR1I3
NR2C2
NR2E1
NR2F1
NR2F2
NR2F6
NR3C1
NR3C2
NR4A1
NR4A2
NR4A3
NR5A2
NR6A1
NRF1
NRIP1
NRL
OGT
OLIG2
OLIG3
ONECUT1
ONECUT2
ORC1
OSR1
OSR2
OTP
OTX1
OTX2
OVOL1
OVOL2
PARP1
PARP12
PATZ1
PAX2
PAX3
PAX5
PAX6
PAX7
PAX8
PAX9
PAXBP1
PBX1
PBX3
PDX1
PEG3
PER1
PER2
PHB
PHF10
PHF20
PHF8
PHOX2A
PHOX2B
PIR
PITX1
PITX2
PITX3
PKNOX1
PLEK
PLSCR1
PMS1
POLR1A
POLR3A
POLR3G
POU2F1
POU2F3
POU3F1
POU3F2
POU3F3
POU3F4
POU4F2
POU5F1
PPARA
PPARD
PPARG
PPARGC1A
PRAME
PRDM1
PRDM10
PRDM11
PRDM12
PRDM13
PRDM14
PRDM15
PRDM16
PRDM2
PRDM5
PRDM8
PRDM9
PRKDC
PROX1
PRRX1
PRRX2
PTF1A
PTMA
PTTG1
PURA
PURB
RAD21
RARA
RARB
RARG
RAX
RB1CC1
RBAK
RBL2
RBMX
RBPJ
RCOR1
RCOR2
RCOR3
REL
RERE
REST
RFX1
RFX2
RFX3
RFX4
RFX5
RFX6
RFXANK
RFXAP
RHOXF1
RORA
RORB
RREB1
RUNX1
RUNX1T1
RUNX2
RUNX3
RXRA
RXRG
RYBP
SALL1
SALL2
SALL3
SALL4
SAMD11
SAP30
SATB1
SATB2
SCD5
SCRT1
SERTAD1
SETBP1
SETDB2
SFMBT1
SFPQ
SHOX2
SIM1
SIM2
SIRT2
SIX1
SIX2
SIX3
SIX4
SIX5
SKI
SKIL
SLC2A4RG
SMAD1
SMAD2
SMAD3
SMAD4
SMAD5
SMAD6
SMAD7
SMARCA1
SMARCAL1
SMARCC1
SMARCE1
SNAI1
SNAI2
SNAI3
SNAPC1
SNAPC5
SND1
SOHLH1
SON
SOX11
SOX13
SOX14
SOX17
SOX2
SOX21
SOX5
SOX6
SOX7
SOX8
SOX9
SP1
SP110
SP140
SP2
SP3
SP4
SP5
SP8
SP9
SPDEF
SPEN
SPI1
SPIC
SRC
SREBF1
SREBF2
SRSF1
SSB
SSRP1
ST18
STAG1
STAT1
STAT3
STAT4
STAT5A
STAT6
SUB1
SUMO1
SUMO2
SUPT3H
T
TAF4
TAF5
TAF7
TAL1
TAL2
TAX1BP1
TBC1D22A
TBP
TBX15
TBX18
TBX2
TBX20
TBX22
TBX3
TBX4
TBX5
TBX6
TCF12
TCF15
TCF21
TCF25
TCF3
TCF4
TCF7
TCF7L1
TCF7L2
TCFL5
TEAD1
TEAD2
TEAD3
TEAD4
TEF
TERF1
TERF2
TET2
TFAM
TFAP2A
TFAP2B
TFAP2C
TFAP2D
TFAP2E
TFAP4
TFB1M
TFCP2L1
TFDP1
TFDP2
TFDP3
TFE3
TFEB
TFPT
TGIF1
TGIF2
THAP2
THAP6
THAP7
THAP9
THRA
THRB
THYN1
TIAL1
TLX1
TLX3
TOB1
TOP2B
TOX
TOX2
TOX3
TOX4
TP53
TP53BP1
TP63
TP73
TRERF1
TRIB3
TRIM16
TRIP6
TRPS1
TRRAP
TSC22D1
TSC22D2
TSHZ1
TSHZ2
TSHZ3
TTF1
TTF2
TUB
TULP3
TULP4
UBP1
UBTF
UPF2
URI1
USF1
UTF1
VAX2
VDR
VEZF1
WDHD1
WHSC1
WRNIP1
WT1
WWTR1
XBP1
XPA
XPC
XRCC4
XRCC5
XRN2
YBX1
YEATS4
ZBED2
ZBED3
ZBED5
ZBED6
ZBTB1
ZBTB10
ZBTB18
ZBTB2
ZBTB20
ZBTB21
ZBTB22
ZBTB24
ZBTB32
ZBTB33
ZBTB34
ZBTB37
ZBTB38
ZBTB40
ZBTB41
ZBTB43
ZBTB44
ZBTB45
ZBTB46
ZBTB5
ZBTB7B
ZBTB7C
ZBTB8A
ZC3H8
ZEB1
ZEB2
ZFAT
ZFHX2
ZFHX3
ZFHX4
ZFP1
ZFP161
ZFP2
ZFP30
ZFP36
ZFP36L1
ZFP36L2
ZFP37
ZFP41
ZFP42
ZFP57
ZFP64
ZFP82
ZFP90
ZFPM1
ZFPM2
ZFX
ZHX1
ZHX2
ZHX3
ZIC1
ZIC2
ZIC3
ZIC4
ZIC5
ZIK1
ZIM2
ZKSCAN1
ZKSCAN2
ZMYND11
ZNF101
ZNF107
ZNF121
ZNF124
ZNF131
ZNF134
ZNF14
ZNF140
ZNF142
ZNF143
ZNF146
ZNF148
ZNF174
ZNF175
ZNF180
ZNF181
ZNF182
ZNF184
ZNF19
ZNF195
ZNF205
ZNF207
ZNF211
ZNF213
ZNF217
ZNF219
ZNF22
ZNF222
ZNF224
ZNF225
ZNF227
ZNF23
ZNF232
ZNF235
ZNF239
ZNF24
ZNF248
ZNF250
ZNF253
ZNF254
ZNF26
ZNF260
ZNF263
ZNF264
ZNF273
ZNF274
ZNF276
ZNF277
ZNF280B
ZNF280C
ZNF280D
ZNF281
ZNF286A
ZNF292
ZNF296
ZNF3
ZNF300
ZNF302
ZNF317
ZNF32
ZNF326
ZNF331
ZNF333
ZNF335
ZNF33A
ZNF33B
ZNF34
ZNF343
ZNF354A
ZNF354C
ZNF366
ZNF367
ZNF385B
ZNF395
ZNF407
ZNF408
ZNF41
ZNF414
ZNF416
ZNF420
ZNF423
ZNF43
ZNF430
ZNF436
ZNF438
ZNF44
ZNF443
ZNF444
ZNF45
ZNF462
ZNF468
ZNF473
ZNF48
ZNF480
ZNF483
ZNF486
ZNF488
ZNF496
ZNF500
ZNF503
ZNF507
ZNF512
ZNF514
ZNF516
ZNF526
ZNF529
ZNF530
ZNF532
ZNF536
ZNF546
ZNF547
ZNF548
ZNF550
ZNF551
ZNF552
ZNF557
ZNF558
ZNF559
ZNF560
ZNF562
ZNF565
ZNF566
ZNF567
ZNF569
ZNF570
ZNF572
ZNF573
ZNF575
ZNF576
ZNF577
ZNF585A
ZNF586
ZNF587
ZNF587B
ZNF589
ZNF592
ZNF595
ZNF605
ZNF608
ZNF609
ZNF611
ZNF613
ZNF616
ZNF618
ZNF621
ZNF622
ZNF623
ZNF624
ZNF627
ZNF641
ZNF646
ZNF648
ZNF652
ZNF654
ZNF655
ZNF662
ZNF664
ZNF665
ZNF667
ZNF668
ZNF680
ZNF683
ZNF684
ZNF687
ZNF688
ZNF689
ZNF692
ZNF697
ZNF7
ZNF704
ZNF706
ZNF71
ZNF710
ZNF711
ZNF717
ZNF718
ZNF746
ZNF75A
ZNF76
ZNF770
ZNF777
ZNF778
ZNF780A
ZNF780B
ZNF781
ZNF782
ZNF789
ZNF792
ZNF799
ZNF8
ZNF81
ZNF814
ZNF827
ZNF844
ZNF879
ZNF90
ZNF91
ZNF92
ZNFX1
ZSCAN10
ZSCAN2
ZSCAN20
ZSCAN22
ZSCAN23
ZSCAN25
ZSCAN5B
ZSCAN9
ZXDB
