# Supplementary material for: Sox2 interacts with Atoh1 and Huwe1 loci to regulate Atoh1 transcription and stability during hair cell differentiation
Source: PLoS Genet. 2025 Jan 30;21(1):e1011573. doi: 10.1371/journal.pgen.1011573 (PMC11813075; doi:10.1371/journal.pgen.1011573)
Supplement: S5 Table — The supplementary table lists the ubiquitin E3 ligases and substrates targeted by Sox2. Substrates are highlighted in blue and E3 ligases are in yellow. Sox2-targeted substrates and the associated E3 ligases were identified using the UbiBrowser database (http://ubibrowser.bio-it.cn/ubibrowser_v3/). (XLSX) [file pgen.1011573.s006.xlsx]

## Sheet: All
Chr	Start	End	Peak Score	Annotation	Detailed Annotation	Distance to TSS	Nearest PromoterID	Entrez ID	Nearest Unigene	Nearest Refseq	Nearest Ensembl	Gene Name	Gene Alias	Gene Description	Gene Type	E3	Substrate
chr3	122145350	122145809	2420	intron (NM_007378, intron 32 of 49)	intron (NM_007378, intron 32 of 49)	-99978	NM_008129	14630	Mm.292676	NM_008129	ENSMUSG00000028124	Gclm	AI649393|Gcmc|Glclr	glutamate-cysteine ligase, modifier subunit	protein-coding
chr6	103648937	103649412	2261	intron (NM_007697, intron 4 of 26)	SYNREP_MM|Satellite|Satellite	138298	NM_007697	12661	Mm.251288	NM_007697	ENSMUSG00000030077	Chl1	A530023M13Rik|AI465420|CALL|LICAM2	cell adhesion molecule L1-like	protein-coding
chr10	116562129	116562571	1893	intron (NM_001037846, intron 1 of 15)	RLTR11C_MM|LTR|ERVK	19161	NR_024327	72068	Mm.351553	NM_028082	ENSMUSG00000020166	Cnot2	2600016M12Rik|2810470K03Rik|AA537049|AA959607|AW557563|C79650	CCR4-NOT transcription complex, subunit 2	protein-coding
chr4	33823846	33824250	1863	Intergenic	Intergenic	-100584	NM_007726	12801	Mm.7992	NM_007726	ENSMUSG00000044288	Cnr1	CB-R|CB1|CB1R	cannabinoid receptor 1 (brain)	protein-coding
chr7	41582045	41582460	1756	Intergenic	MLTR18B_MM|LTR|ERVK	-51279	NM_023363	67607	Mm.384626	NM_023363	ENSMUSG00000074165	Zfp788	2810426N06Rik|AI256342|AI605193	zinc finger protein 788	protein-coding
chr15	75085547	75087108	1727	Intergenic	B1_Mm|SINE|Alu	25622	NM_001099217	100041546	Mm.482110	NM_001099217	ENSMUSG00000022584	Ly6c2	Ly-6C.2|Ly-6C2	lymphocyte antigen 6 complex, locus C2	protein-coding
chr16	84769126	84769523	1706	Intergenic	ORR1C1|LTR|ERVL-MaLR	-4799	NM_023844	67374	Mm.41758	NM_023844	ENSMUSG00000053062	Jam2	1110002N23Rik|2410030G21Rik|2410167M24Rik|JAM-2|JAM-B|Jcam2|VE-JAM	junction adhesion molecule 2	protein-coding
chr17	53561591	53562047	1661	Intergenic	RLTR11B|LTR|ERVK	-5152	NM_020005	18519	Mm.255025	NM_020005	ENSMUSG00000000708	Kat2b	A930006P13Rik|AI461839|AW536563|Pcaf|p/CAF	K(lysine) acetyltransferase 2B	protein-coding	Kat2b	Kat2b
chr18	40307935	40308400	1633	intron (NM_026135, intron 1 of 1)	intron (NM_026135, intron 1 of 1)	49806	NM_026135	383348	Mm.76366	NM_026135	ENSMUSG00000051401	Kctd16	4930434H12Rik|Gm1267	potassium channel tetramerisation domain containing 16	protein-coding
chr1	180924681	180925151	1631	Intergenic	Intergenic	-10106	NM_010094	13590	Mm.378911	NM_010094	ENSMUSG00000038793	Lefty1	AI450052|Ebaf|Leftb|Stra3|Tgfb4|lefty|lefty-1	left right determination factor 1	protein-coding
chr5	72902285	72902685	1628	Intergenic	Intergenic	-11877	NM_153567	75991	Mm.121285	NM_153567	ENSMUSG00000036087	Slain2	5033405K12Rik|8030444K12Rik|AI596370	SLAIN motif family, member 2	protein-coding
chr4	147417305	147417702	1612	intron (NM_001039209, intron 1 of 2)	MLTR14|LTR|ERV1	-135774	NM_001014397	433804	Mm.332047	NM_001014397	ENSMUSG00000065999	Zfp985	Gm13154|OTTMUSG00000010673	zinc finger protein 985	protein-coding
chr8	44979243	44979713	1586	intron (NM_001081286, intron 1 of 25)	intron (NM_001081286, intron 1 of 25)	29270	NM_001081286	14107	Mm.27365	NM_001081286	ENSMUSG00000070047	Fat1	2310038E12Rik|AU023433|Fath|mFat1	FAT atypical cadherin 1	protein-coding
chr2	52072025	52072438	1574	promoter-TSS (NM_175238)	promoter-TSS (NM_175238)	-606	NM_175238	51869	Mm.254530	NM_175238	ENSMUSG00000036202	Rif1	5730435J01Rik|6530403D07Rik|AU016181|AW549474|D2Ertd145e	replication timing regulatory factor 1	protein-coding
chr14	20217300	20217720	1558	Intergenic	RLTR11B|LTR|ERVK	-35728	NM_021542	16529	Mm.68998	NM_021542	ENSMUSG00000023243	Kcnk5	KCNK5b|TASK-2	potassium channel, subfamily K, member 5	protein-coding
chr10	21101865	21102372	1551	Intergenic	Intergenic	58866	NM_010848	17863	Mm.52109	NM_010848	ENSMUSG00000019982	Myb	AI550390|M16449|c-myb	myeloblastosis oncogene	protein-coding		Myb
chr17	37078945	37079380	1549	Intergenic	Intergenic	7074	NM_146477	258469	Mm.271392	NM_146477	ENSMUSG00000056600	Olfr90	MOR256-21|bM573K1.2	olfactory receptor 90	protein-coding
chr12	120028548	120029133	1542	Intergenic	(TTAGGG)n|Simple_repeat|Simple_repeat	82878	NM_001294146	217951	Mm.387395	NM_001160385	ENSMUSG00000048004	Tmem196	Gm528	transmembrane protein 196	protein-coding
chr8	72316020	72316449	1541	Intergenic	Intergenic	-2828	NM_008452	16598	Mm.26938	NM_008452	ENSMUSG00000055148	Klf2	Lklf	Kruppel-like factor 2 (lung)	protein-coding
chr5	16968790	16969274	1528	Intergenic	RLTR13D6|LTR|ERVK	415131	NM_001289461	15234	Mm.267078	NM_010427	ENSMUSG00000028864	Hgf	C230052L06Rik|HGF/SF|NK1|NK2|SF|SF/HGF	hepatocyte growth factor	protein-coding
chr2	17989012	17989497	1508	Intergenic	Intergenic	7704	NM_026627	68231	Mm.23887	NM_026627	ENSMUSG00000062651	H2afb1	1700113O17Rik|H2A.Bbd|H2al2|TSEG-1|Tseg1	H2A histone family, member B1	protein-coding
chr5	28209874	28210274	1506	promoter-TSS (NM_001310511)	promoter-TSS (NM_001310511)	94	NM_001310511	269637	Mm.68286	NM_175651	ENSMUSG00000044681	Cnpy1	1500012D20Rik|9630008K15Rik|AI853839	canopy FGF signaling regulator 1	protein-coding
chr5	77262127	77262521	1484	Intergenic	Intergenic	-3170	NM_011263	19712	Mm.28840	NM_011263	ENSMUSG00000029249	Rest	2610008J04Rik|AA407358|NRSF|REST4	RE1-silencing transcription factor	protein-coding
chr13	77438782	77439181	1476	intron (NM_001145676, intron 19 of 19)	GSAT_MM|Satellite|Satellite	-269709	NM_001163420	68675	Mm.343005	NM_138312	ENSMUSG00000064138	Fam172a	1110033M05Rik|2610318O14Rik|53-E6|9430037D06Rik|AF064782|pEN87	family with sequence similarity 172, member A	protein-coding
chr19	4810286	4810701	1476	intron (NM_019869, intron 1 of 2)	intron (NM_019869, intron 1 of 2)	1141	NM_001290128	102902673	Mm.426069	NM_001290127	ENSMUSG00000096370	Gm21992	Rbm14-rbm4	predicted gene 21992	protein-coding
chr13	66710941	66711425	1453	Intergenic	Intergenic	194167	NM_026219	67530	Mm.379136	NM_026219	ENSMUSG00000021520	Uqcrb	2210415M14Rik|QP-C|QPC|UQBC|UQBP|UQPC	ubiquinol-cytochrome c reductase binding protein	protein-coding
chr7	145340831	145341525	1449	Intergenic	(TTAGGG)n|Simple_repeat|Simple_repeat	26343	NM_203490	211578	Mm.370299	NM_203490	ENSMUSG00000051207	Mrgprd	Gm499|Mgrd|MrgD|TGR7	MAS-related GPR, member D	protein-coding
chr11	117975433	117975837	1437	Intergenic	Intergenic	-6269	NM_007707	12702	Mm.3468	NM_007707	ENSMUSG00000053113	Socs3	Cis3|Cish3|EF-10|Ef10|SSI-3|Ssi3	suppressor of cytokine signaling 3	protein-coding	Socs3	Socs3
chr19	61331175	61331654	1428	Intergenic	(TTAGGG)n|Simple_repeat|Simple_repeat	-102996	NM_009970	12982	Mm.287228	NM_009970	ENSMUSG00000059326	Csf2ra	CD116|Csfgmra|GM-CSF-Ra|GM-CSFR	colony stimulating factor 2 receptor, alpha, low-affinity (granulocyte-macrophage)	protein-coding
chr9	58279307	58279769	1427	Intergenic	MLTR25A|LTR|ERVK	26374	NR_028146	69106	Mm.216502	NM_026942	ENSMUSG00000032333	Stoml1	1810015E19Rik|AI847431|SLP1|STORP|UNC24|WPB72	stomatin-like 1	protein-coding
chr2	119857414	119857810	1414	Intergenic	RLTR12E|LTR|ERVK	-39616	NM_013720	29808	Mm.87532	NM_013720	ENSMUSG00000033943	Mga	AV312082|C130042M01Rik|C80739|D030062C11Rik|Mad5	MAX gene associated	protein-coding
chr18	30121461	30122069	1413	Intergenic	Intergenic	-151131	NM_181414	225326	Mm.194127	NM_181414	ENSMUSG00000033628	Pik3c3	5330434F23Rik|Vps34	phosphoinositide-3-kinase, class 3	protein-coding
chr14	70351905	70352345	1405	promoter-TSS (NM_144808)	promoter-TSS (NM_144808)	-701	NM_144808	213053	Mm.270647	NM_144808	ENSMUSG00000022094	Slc39a14	FAD-123|ZIP-14|Zip14|fad123	solute carrier family 39 (zinc transporter), member 14	protein-coding
chr11	102329519	102329929	1383	Intergenic	RLTR11B|LTR|ERVK	-10628	NM_001302954	21429	Mm.2845	NM_011551	ENSMUSG00000020923	Ubtf	A930005G04Rik|NOR-90|Tcfubf|UBF|UBF-1|UBF1	upstream binding transcription factor, RNA polymerase I	protein-coding
chr3	103207734	103208317	1379	Intergenic	MLTR18B_MM|LTR|ERVK	36314	NM_026602	68183	Mm.104919	NM_026602	ENSMUSG00000005687	Bcas2	6430539P16Rik|AI132645|C76366|C80030	breast carcinoma amplified sequence 2	protein-coding
chr18	13712575	13713007	1372	intron (NM_145492, intron 7 of 7)	RLTR12A|LTR|ERVK	259942	NM_145492	225207	Mm.40325	NM_145492	ENSMUSG00000024420	Zfp521	B930086A16Rik|Evi3|Znf521	zinc finger protein 521	protein-coding
chr9	120149359	120149765	1366	promoter-TSS (NM_001039365)	promoter-TSS (NM_001039365)	-180	NM_001039365	17433	Mm.486167	NM_008614	ENSMUSG00000032517	Mobp	AI835053|AI839848|MOBP155|MOBP170|MOBP69|MOBP73|MOBP81|R74645	myelin-associated oligodendrocytic basic protein	protein-coding
chr14	78288922	78289398	1358	intron (NM_011613, intron 2 of 4)	intron (NM_011613, intron 2 of 4)	18883	NM_011613	21943	Mm.249221	NM_011613	ENSMUSG00000022015	Tnfsf11	Ly109l|ODF|OPGL|RANKL|Trance	tumor necrosis factor (ligand) superfamily, member 11	protein-coding
chr10	25029364	25029787	1354	Intergenic	Intergenic	-102105	NM_007482	11846	Mm.154144	NM_007482	ENSMUSG00000019987	Arg1	AI|AI256583|Arg-1|PGIF	arginase, liver	protein-coding
chr1	72228979	72229416	1354	Intergenic	Intergenic	-16890	NM_001005423	381269	Mm.422636	NM_001005423	ENSMUSG00000039395	Mreg	Gm974|Wdt2|dsu	melanoregulin	protein-coding
chr3	159939308	159939794	1334	Intergenic	(TTAGGG)n|Simple_repeat|Simple_repeat	99856	NM_026582	68151	Mm.6766	NM_026582	ENSMUSG00000028173	Wls	5031439A09Rik|AI173978|AI987742|Gpr177	wntless homolog (Drosophila)	protein-coding
chr4	70377992	70378380	1326	intron (NM_145990, intron 4 of 36)	GSAT_MM|Satellite|Satellite	32249	NM_145990	214444	Mm.370777	NM_145990	ENSMUSG00000039298	Cdk5rap2	2900018K03Rik|an|mKIAA1633	CDK5 regulatory subunit associated protein 2	protein-coding
chr3	108433480	108433856	1315	intron (NM_001204979, intron 4 of 10)	intron (NM_001204979, intron 4 of 10)	11591	NM_001204979	20226	Mm.28688	NM_011319	ENSMUSG00000068739	Sars	Sars1|Strs|serRS	seryl-aminoacyl-tRNA synthetase	protein-coding
chr6	149131039	149131460	1314	Intergenic	RLTR9A3B|LTR|ERVK	-10264	NM_001252096	320204	Mm.274099	NM_177101	ENSMUSG00000039958	Etfbkmt	4833442J19Rik|AI256744|ETFB-KMT|Mettl20	electron transfer flavoprotein beta subunit lysine methyltransferase	protein-coding
chr3	34653857	34654257	1300	intron (NR_015580, intron 4 of 4)	intron (NR_015580, intron 4 of 4)	4062	NM_011443	20674	Mm.65396	NM_011443	ENSMUSG00000074637	Sox2	Sox-2|lcc|ysb	SRY (sex determining region Y)-box 2	protein-coding		Sox2
chr8	23561905	23562352	1298	Intergenic	Intergenic	-107533	NM_177086	320158	Mm.121274	NM_177086	ENSMUSG00000037492	Zmat4	9630048M01Rik	zinc finger, matrin type 4	protein-coding
chr10	56374181	56374608	1292	Intergenic	Intergenic	-2906	NM_010288	14609	Mm.378921	NM_010288	ENSMUSG00000050953	Gja1	AU042049|AW546267|Cnx43|Cx43|Cx43alpha1|Gja-1|Npm1|connexin43	gap junction protein, alpha 1	protein-coding
chr15	39646577	39647074	1272	intron (NM_001256382, intron 22 of 26)	intron (NM_001256382, intron 22 of 26)	-12686	NM_001256384	116838	Mm.309296	NM_053271	ENSMUSG00000037386	Rims2	2810036I15Rik|AW048769|RIM2|Rab3ip2|Rim2(+40A)|Rim2(+44A)|Rim2(+4A)|Serg2|Syt3-rs|mKIAA0751	regulating synaptic membrane exocytosis 2	protein-coding
chr2	25180527	25180872	1272	promoter-TSS (NM_025980)	promoter-TSS (NM_025980)	-59	NM_025980	67122	Mm.46539	NM_025980	ENSMUSG00000078202	Nrarp	2700054M22Rik	Notch-regulated ankyrin repeat protein	protein-coding
chr8	72334266	72334685	1269	Intergenic	Intergenic	15413	NM_008452	16598	Mm.26938	NM_008452	ENSMUSG00000055148	Klf2	Lklf	Kruppel-like factor 2 (lung)	protein-coding
chr11	11098271	11098710	1267	Intergenic	RLTR12E|LTR|ERVK	-15526	NM_177033	319922	Mm.337851	NM_177033	ENSMUSG00000050830	Vwc2	A930041G11Rik|G11|PSST739|UNQ739|cradin	von Willebrand factor C domain containing 2	protein-coding
chr16	81481036	81481429	1262	intron (NM_001113208, intron 8 of 17)	RLTR25B|LTR|ERVK	280535	NM_010954	17968	Mm.433941	NM_010954	ENSMUSG00000022762	Ncam2	Ncam-2|Ocam|RNCAM	neural cell adhesion molecule 2	protein-coding
chr17	31057198	31057536	1262	promoter-TSS (NM_009593)	promoter-TSS (NM_009593)	-327	NM_009593	11307	Mm.15691	NM_009593	ENSMUSG00000024030	Abcg1	AW413978|Abc8|White	ATP-binding cassette, sub-family G (WHITE), member 1	protein-coding
chr17	80635781	80636155	1260	intron (NM_001290345, intron 13 of 33)	intron (NM_001290345, intron 13 of 33)	-72134	NM_001033443	381113	Mm.329216	NM_001033443	ENSMUSG00000033966	Cdkl4	AU067824|Gm942	cyclin-dependent kinase-like 4	protein-coding
chr6	72787373	72787765	1259	intron (NM_001079822, intron 3 of 12)	intron (NM_001079822, intron 3 of 12)	1476	NM_009332	21415	Mm.440067	NM_009332	ENSMUSG00000055799	Tcf7l1	Tcf-3|Tcf3|bHLHb21	transcription factor 7 like 1 (T cell specific, HMG box)	protein-coding
chr18	90602075	90602701	1259	Intergenic	(TTAGGG)n|Simple_repeat|Simple_repeat	92234	NM_198295	67988	Mm.268041	NM_198295	ENSMUSG00000024614	Tmx3	6430411B10Rik|A730024F05Rik|AV259382|Txndc10|mKIAA1830	thioredoxin-related transmembrane protein 3	protein-coding
chr19	17138079	17138563	1250	intron (NM_181348, intron 9 of 19)	intron (NM_181348, intron 9 of 19)	182203	NM_181348	353211	Mm.257354	NM_181348	ENSMUSG00000039126	Prune2	6330414G02Rik|A230083H22Rik|A330102H22Rik|Bmcc1|mKIAA0367	prune homolog 2	protein-coding
chr1	36985812	36986270	1250	Intergenic	Intergenic	-46514	NM_018872	56030	Mm.186943	NM_018872	ENSMUSG00000026116	Tmem131	2610524E03Rik|CC28|D1Bwg0491e|Neg|RW1|YR-23|mKIAA0257	transmembrane protein 131	protein-coding
chr13	57362558	57362962	1248	Intergenic	Intergenic	-466971	NM_001302373	26946	Mm.62409	NM_012035	ENSMUSG00000021541	Trpc7	TRP7|Trrp8	transient receptor potential cation channel, subfamily C, member 7	protein-coding
chrX	143482880	143483235	1247	Intergenic	SYNREP_MM|Satellite|Satellite	-35534	NM_001195048	18481	Mm.40035	NM_008778	ENSMUSG00000031284	Pak3	PAK-3|Pak65alpha|Pak65beta|Stk4	p21 protein (Cdc42/Rac)-activated kinase 3	protein-coding
chr13	16830302	16830742	1247	Intergenic	RLTR13D6|LTR|ERVK	818671	NM_008380	16323	Mm.8042	NM_008380	ENSMUSG00000041324	Inhba	-	inhibin beta-A	protein-coding
chr17	48616259	48616626	1242	Intergenic	Intergenic	161541	NM_152823	76589	Mm.311629	NM_152823	ENSMUSG00000043592	Unc5cl	2510009H09Rik|BB155270|Zud	unc-5 family C-terminal like	protein-coding
chr2	44525260	44525802	1239	Intergenic	Intergenic	336091	NM_172662	227835	Mm.314312	NM_172662	ENSMUSG00000036890	Gtdc1	E330008O22Rik	glycosyltransferase-like domain containing 1	protein-coding
chr6	122624513	122624891	1235	Intergenic	Intergenic	-1722	NM_139218	73708	Mm.27982	NM_139218	ENSMUSG00000046323	Dppa3	2410075G02Rik|PCG7|PGC7|Stella	developmental pluripotency-associated 3	protein-coding
chr15	77355328	77355719	1235	Intergenic	Intergenic	43587	NM_001164640	75761	Mm.232636	NM_029419	ENSMUSG00000010601	Apol7a	9130022K13Rik|Apol3	apolipoprotein L 7a	protein-coding
chr6	148992328	148992718	1231	3' UTR (NM_177192, exon 21 of 21)	3' UTR (NM_177192, exon 21 of 21)	-46091	NM_019643	56306	Mm.18637	NM_019643	ENSMUSG00000039985	Fam60a	Ppcs1|Pptcs1|Tera	family with sequence similarity 60, member A	protein-coding
chr4	6968724	6969217	1227	intron (NM_145711, intron 1 of 8)	intron (NM_145711, intron 1 of 8)	21753	NM_145711	252838	Mm.435828	NM_145711	ENSMUSG00000041272	Tox	1700007F02Rik	thymocyte selection-associated high mobility group box	protein-coding
chr12	4358649	4359141	1223	intron (NM_010881, intron 2 of 22)	RLTR13D6|LTR|ERVK	118287	NM_010881	17977	Mm.301039	NM_010881	ENSMUSG00000020647	Ncoa1	KAT13A|NCoA-1|NRC-1|SRC-1|SRC-a|SRC1|bHLHe74|mNRC-1	nuclear receptor coactivator 1	protein-coding
chr10	3891750	3892269	1221	intron (NM_001033253, intron 2 of 15)	intron (NM_001033253, intron 2 of 15)	19342	NM_001033253	213783	Mm.150831	NM_001033253	ENSMUSG00000040624	Plekhg1	D10Ertd733e|Gm521|mKIAA1209	pleckstrin homology domain containing, family G (with RhoGef domain) member 1	protein-coding
chr10	67100269	67100711	1218	Intergenic	Intergenic	-3502	NM_001204915	28193	Mm.41272	NM_178606	ENSMUSG00000019873	Reep3	D10Ucla1	receptor accessory protein 3	protein-coding
chr4	84528380	84528757	1210	intron (NM_172870, intron 2 of 5)	intron (NM_172870, intron 2 of 5)	146518	NM_172870	242509	Mm.190774	NM_172870	ENSMUSG00000028487	Bnc2	5031434M05Rik|8430420F16Rik	basonuclin 2	protein-coding
chr7	107236784	107237312	1209	Intergenic	MLT2B4|LTR|ERVL	27603	NM_029660	76572	Mm.128134	NM_029660	ENSMUSG00000073894	Rbmxl2	1700012H05Rik|Hnrnpg-t	RNA binding motif protein, X-linked-like 2	protein-coding
chr7	140959387	140959910	1203	Intergenic	Intergenic	-3687	NM_030694	80876	Mm.379266	NM_030694	ENSMUSG00000060591	Ifitm2	DSPA2c|Ifitm3l|fragilis3|mil-3	interferon induced transmembrane protein 2	protein-coding
chr2	134960503	134960966	1203	intron (NM_019677, intron 2 of 32)	intron (NM_019677, intron 2 of 32)	174570	NM_019677	18795	Mm.330607	NM_019677	ENSMUSG00000051177	Plcb1	3110043I21Rik|AI132408|Plcb|mKIAA0581	phospholipase C, beta 1	protein-coding
chr13	30069423	30069802	1201	Intergenic	RLTR11B|LTR|ERVK	-66878	NM_153546	218121	Mm.89682	NM_153546	ENSMUSG00000038732	Mboat1	9130215M02Rik|BC023845|LPEAT1|Moact1|Oact1	membrane bound O-acyltransferase domain containing 1	protein-coding
chr3	87974321	87974665	1201	intron (NM_016701, intron 2 of 3)	intron (NM_016701, intron 2 of 3)	3400	NM_016701	18008	Mm.331129	NM_016701	ENSMUSG00000004891	Nes	AA166324|C78523|ESTM46	nestin	protein-coding
chr4	12663154	12663603	1195	Intergenic	Intergenic	-243459	NM_173746	208820	Mm.12057	NM_173746	ENSMUSG00000055963	Triqk	C130086A10|Gm11818|OTTMUSG00000004461	triple QxxK/R motif containing	protein-coding
chr8	47726781	47727231	1193	Intergenic	Intergenic	-13075	NM_172407	70925	Mm.393807	NM_172407	ENSMUSG00000038069	Cdkn2aip	4921511I16Rik|AW208986|CARF	CDKN2A interacting protein	protein-coding
chr2	182012652	182013297	1190	Intergenic	(TTAGGG)n|Simple_repeat|Simple_repeat	21748	NM_001205282	672125	Mm.489571	NM_001205282	ENSMUSG00000098505	Gm14496	OTTMUSG00000016837	predicted gene 14496	protein-coding
chr10	68137381	68137789	1181	intron (NM_023598, intron 4 of 9)	intron (NM_023598, intron 4 of 9)	141141	NM_023598	71371	Mm.440357	NM_023598	ENSMUSG00000019947	Arid5b	4930580B11|5430435G07Rik|AI467247|Desrt|Mrf2|Mrf2alpha|Mrf2beta	AT rich interactive domain 5B (MRF1-like)	protein-coding
chr9	115724023	115724410	1178	Intergenic	Intergenic	-185239	NM_028638	73748	Mm.485018	NM_028638	ENSMUSG00000056880	Gadl1	1110027M19Rik|ADC|CSADC	glutamate decarboxylase-like 1	protein-coding
chr2	109943165	109943580	1166	intron (NM_172671, intron 1 of 17)	intron (NM_172671, intron 1 of 17)	25725	NM_172671	107515	Mm.277351	NM_172671	ENSMUSG00000050199	Lgr4	9130225G07|A330106J01Rik|A930009A08Rik|Gpr48	leucine-rich repeat-containing G protein-coupled receptor 4	protein-coding
chr1	133397575	133398043	1165	intron (NM_011439, intron 1 of 13)	intron (NM_011439, intron 1 of 13)	26403	NM_011439	20668	Mm.8575	NM_011439	ENSMUSG00000070643	Sox13	AA407916|AW259412|AW540933|Sox-13	SRY (sex determining region Y)-box 13	protein-coding
chr13	112462390	112462881	1156	Intergenic	Intergenic	-1435	NM_010560	16195	Mm.4364	NM_010560	ENSMUSG00000021756	Il6st	5133400A03Rik|AA389424|BB405851|CD130|D13Ertd699e|gp130	interleukin 6 signal transducer	protein-coding		Il6st
chr2	149983141	149983497	1156	intron (NM_001085521, intron 3 of 3)	intron (NM_001085521, intron 3 of 3)	152536	NM_001085521	433485	Mm.330649	NM_001085521	ENSMUSG00000074736	Syndig1	AW123113|DSPC2|Gm14134|H2C20orf39|OTTMUSG00000015750|Tmem90b	synapse differentiation inducing 1	protein-coding
chr1	195371616	195372089	1144	Intergenic	(TTAGGG)n|Simple_repeat|Simple_repeat	-195137	NM_007758	12902	Mm.235387	NM_007758	ENSMUSG00000026616	Cr2	C3DR|CD21|CD35|Cr-1|Cr-2|Cr1	complement receptor 2	protein-coding
chr8	86393853	86394214	1141	Intergenic	RMER16B2|LTR|ERVK	172557	NM_172912	244562	Mm.67485	NM_172912	ENSMUSG00000036872	Abcc12	4930467B22Rik|MRP9	ATP-binding cassette, sub-family C (CFTR/MRP), member 12	protein-coding
chr2	98666204	98667370	1131	Intergenic	GSAT_MM|Satellite|Satellite	1199130	NM_001289744	241568	Mm.241682	NM_178725	ENSMUSG00000050587	Lrrc4c	6430556C10Rik|NGL-1	leucine rich repeat containing 4C	protein-coding
chr12	87317888	87318383	1128	intron (NM_011479, intron 9 of 11)	RMER16B2|LTR|ERVK	-18430	NM_001290302	217738	Mm.219363	NM_001290302	ENSMUSG00000050671	Ism2	Gm264|Thsd3	isthmin 2	protein-coding
chr13	62182077	62182586	1125	Intergenic	Intergenic	52441	NM_001039239	630579	Mm.440905	NM_001039239	ENSMUSG00000074867	Zfp808	EG630579|Gm7036	zinc finger protein 80	protein-coding
chrX	170758063	170758589	1123	Intergenic	(TTAGGG)n|Simple_repeat|Simple_repeat	85682	NM_001308488	107626	Mm.486144	NM_001199212	ENSMUSG00000093806	Asmt	Hiomt	acetylserotonin O-methyltransferase	protein-coding
chr5	131563830	131564216	1119	intron (NM_177047, intron 5 of 18)	intron (NM_177047, intron 5 of 18)	-256501	NM_145218	212996	Mm.299204	NM_145218	ENSMUSG00000034040	Wbscr17	AA388321|E330012B09Rik	Williams-Beuren syndrome chromosome region 17 homolog (human)	protein-coding
chr5	135657175	135657552	1117	Intergenic	RLTR11B|LTR|ERVK	24709	NM_146002	215160	Mm.295438	NM_031398	ENSMUSG00000039917	Rhbdd2	0610011L13Rik|AI480532|Rhbdl7|Usmg1	rhomboid domain containing 2	protein-coding
chr8	90670474	90671193	1115	Intergenic	Intergenic	-158002	NM_177224	109151	Mm.100615	NM_177224	ENSMUSG00000056608	Chd9	1810014J18Rik|9030205D12Rik|A330063D19Rik|AD013|PRIC320|mKIAA0308	chromodomain helicase DNA binding protein 9	protein-coding
chr5	108076902	108077407	1113	intron (NR_045608, intron 2 of 16)	ORR1B1-int|LTR|ERVL-MaLR	-1011	NM_001253878	17765	Mm.257149	NM_013827	ENSMUSG00000029267	Mtf2	9230112N11Rik|AA537621|C76717|M96|Pcl2	metal response element binding transcription factor 2	protein-coding
chr2	168959331	168959772	1112	Intergenic	Intergenic	-3964	NM_009564	22722	Mm.2095	NM_009564	ENSMUSG00000027551	Zfp64	-	zinc finger protein 64	protein-coding
chr6	37767580	37767988	1112	Intergenic	Intergenic	-103027	NM_145076	21848	Mm.41063	NM_145076	ENSMUSG00000029833	Trim24	A130082H20Rik|AI447469|D430004I05Rik|TIF1|TIF1-alpha|TIF1alpha|Tif1a	tripartite motif-containing 24	protein-coding
chr2	29835561	29835979	1105	intron (NM_026615, intron 2 of 4)	intron (NM_026615, intron 2 of 4)	8381	NM_026615	68205	Mm.20273	NM_026615	ENSMUSG00000069020	Urm1	2900073H19Rik	ubiquitin related modifier 1	protein-coding
chr14	124801454	124802305	1105	Intergenic	(TTAGGG)n|Simple_repeat|Simple_repeat	-124752	NM_207667	14169	Mm.206362	NM_010201	ENSMUSG00000025551	Fgf14	FHF-4|Fhf4|mFHF-4(1B)	fibroblast growth factor 14	protein-coding
chr5	131177144	131177569	1101	intron (NM_145218, intron 1 of 10)	intron (NM_145218, intron 1 of 10)	130166	NM_145218	212996	Mm.299204	NM_145218	ENSMUSG00000034040	Wbscr17	AA388321|E330012B09Rik	Williams-Beuren syndrome chromosome region 17 homolog (human)	protein-coding
chr14	34359892	34360301	1095	Intergenic	Intergenic	-4703	NM_183278	69134	Mm.27156	NM_183278	ENSMUSG00000043681	Fam25c	2200001I15Rik|Fam25	family with sequence similarity 25, member C	protein-coding
chr13	120321335	120321761	1078	Intergenic	(TTAGGG)n|Simple_repeat|Simple_repeat	4686	NM_153523	236219	Mm.302175	NM_153523	ENSMUSG00000095821	Tcstv3	-	2-cell-stage, variable group, member 3	protein-coding
chr8	54076293	54076672	1078	Intergenic	Intergenic	-1050	NM_009506	22341	Mm.1402	NM_009506	ENSMUSG00000031520	Vegfc	AW228853|VEGF-C	vascular endothelial growth factor C	protein-coding
chr6	82174895	82175380	1076	Intergenic	Intergenic	133509	NM_145570	232146	Mm.489683	NM_145570	ENSMUSG00000035104	Eva1a	BC014699|Fam176a|Tmem166	eva-1 homolog A (C. elegans)	protein-coding
chr8	57732853	57733332	1074	Intergenic	RMER10A|LTR|ERVL	-80037	NM_144731	108150	Mm.62886	NM_144731	ENSMUSG00000031608	Galnt7	AI225872	UDP-N-acetyl-alpha-D-galactosamine: polypeptide N-acetylgalactosaminyltransferase 7	protein-coding
chr8	24044251	24044648	1073	intron (NM_001277239, intron 7 of 7)	intron (NM_001277239, intron 7 of 7)	374788	NM_001277239	320158	Mm.121274	NM_177086	ENSMUSG00000037492	Zmat4	9630048M01Rik	zinc finger, matrin type 4	protein-coding
chr4	82430854	82431253	1068	intron (NM_001113210, intron 2 of 11)	intron (NM_001113210, intron 2 of 11)	74726	NM_001113209	18028	Mm.317947	NM_008687	ENSMUSG00000008575	Nfib	6720429L07Rik|CTF|E030026I10Rik|NF-I/B|NF1-B|NFI-B	nuclear factor I/B	protein-coding
chr9	24541888	24542268	1065	Intergenic	SYNREP_MM|Satellite|Satellite	-38938	NM_172920	244745	Mm.38526	NM_172920	ENSMUSG00000043067	Dpy19l1	1100001I19Rik|6030402K12|AI225861|AW558481	dpy-19-like 1 (C. elegans)	protein-coding
chr11	83495545	83495905	1058	intron (NM_027427, intron 7 of 15)	RLTR11A2|LTR|ERVK	22617	NM_027427	70439	Mm.181050	NM_027427	ENSMUSG00000020680	Taf15	2610111C21Rik|68kDa|TAFII68|Taf2n	TATA-box binding protein associated factor 15	protein-coding
chr7	30031400	30031761	1054	Intergenic	RLTR12B|LTR|ERVK	19816	NM_178733	243906	Mm.347644	NM_011748	ENSMUSG00000053985	Zfp14	4732429I09Rik|Krox-9|Zfp-14|mKIAA1559	zinc finger protein 14	protein-coding
chr8	24152996	24153394	1052	Intergenic	RLTR11A2|LTR|ERVK	285751	NM_026931	69068	Mm.25775	NM_026931	ENSMUSG00000056313	1810011O10Rik	1110065B09Rik|AW121743|AW321058	RIKEN cDNA 1810011O10 gene	protein-coding
chr5	109682951	109683364	1050	Intergenic	RLTR13D6|LTR|ERVK	-124164	NM_016715	57914	Mm.35771	NM_016715	ENSMUSG00000033467	Crlf2	CRLM2|Ly114|Tpte2|Tslpr	cytokine receptor-like factor 2	protein-coding
chr2	180709021	180709399	1049	intron (NM_177852, intron 1 of 14)	intron (NM_177852, intron 1 of 14)	789	NM_177852	23856	Mm.253836	NM_011805	ENSMUSG00000038914	Dido1	6720461J16Rik|D130048F08Rik|DATF-1|DIO-1|Datf1|dido	death inducer-obliterator 1	protein-coding
chr2	98662195	98663018	1047	Intergenic	SYNREP_MM|Satellite|Satellite	1194949	NM_001289744	241568	Mm.241682	NM_178725	ENSMUSG00000050587	Lrrc4c	6430556C10Rik|NGL-1	leucine rich repeat containing 4C	protein-coding
chr11	10337764	10338198	1043	Intergenic	Intergenic	-776035	NM_177033	319922	Mm.337851	NM_177033	ENSMUSG00000050830	Vwc2	A930041G11Rik|G11|PSST739|UNQ739|cradin	von Willebrand factor C domain containing 2	protein-coding
chr11	77893755	77894240	1041	promoter-TSS (NM_008952)	promoter-TSS (NM_008952)	-125	NM_008952	19193	Mm.8543	NM_008952	ENSMUSG00000017453	Pipox	LPIPOX|Pso	pipecolic acid oxidase	protein-coding
chr9	104102848	104103269	1037	intron (NM_145700, intron 1 of 2)	intron (NM_145700, intron 1 of 2)	23585	NM_145700	252837	Mm.269254	NM_145700	ENSMUSG00000079355	Ackr4	A630091E18Rik|CCBP2|CCR11|CCX-CKR|CCX-CKR1|Ccrl1|Cmkbrl1|PPR1|VSHK1	atypical chemokine receptor 4	protein-coding
chr11	34738819	34739363	1035	intron (NM_033374, intron 2 of 51)	intron (NM_033374, intron 2 of 51)	44814	NM_033374	94176	Mm.380679	NM_033374	ENSMUSG00000020143	Dock2	AI662014|AW122239|CED-5|Hch|MBC	dedicator of cyto-kinesis 2	protein-coding
chr3	97159455	97159804	1034	intron (NM_019800, intron 1 of 9)	MER5A1|DNA|hAT-Charlie	852	NM_019800	66659	Mm.101368	NM_019800	ENSMUSG00000028093	Acp6	5730559A09Rik|ACPL1|AU022842|mPACPL1	acid phosphatase 6, lysophosphatidic	protein-coding
chr11	77680076	77680465	1022	Intergenic	ORR1G|LTR|ERVL-MaLR	-5869	NM_001024205	68564	Mm.428996	NM_001024205	ENSMUSG00000037857	Nufip2	1110001M19Rik|9530056D24Rik|AI256692|AI461731|PIG1|mKIAA1321	nuclear fragile X mental retardation protein interacting protein 2	protein-coding
chr6	100378014	100378576	1014	Intergenic	Intergenic	-90937	NM_019743	56353	Mm.321633	NM_019743	ENSMUSG00000072872	Rybp	2410018J24Rik|DEDAF|YEAF1	RING1 and YY1 binding protein	protein-coding		Rybp
chrX	162832093	162832539	1007	intron (NR_038088, intron 3 of 5)	intron (NR_038088, intron 3 of 5)	-2862	NM_001290778	353170	Mm.270186	NM_178935	ENSMUSG00000038344	Txlng	4932441K18Rik|Fiat|Lrp	taxilin gamma	protein-coding
chr17	82306365	82306765	1005	Intergenic	Intergenic	-568178	NM_001112798	20541	Mm.265834	NM_011406	ENSMUSG00000054640	Slc8a1	AI852629|AV344025|D930008O12Rik|Ncx1	solute carrier family 8 (sodium/calcium exchanger), member 1	protein-coding
chr14	49447670	49448072	1001	intron (NM_029238, intron 1 of 7)	intron (NM_029238, intron 1 of 7)	77966	NM_029238	75288	Mm.78738	NM_029238	ENSMUSG00000021852	Slc35f4	4930550L21Rik	solute carrier family 35, member F4	protein-coding
chr5	110437645	110438059	1001	intron (NM_001317042, intron 1 of 2)	RLTR11B|LTR|ERVK	10651	NM_001142642	381668	Mm.348782	NM_028596	ENSMUSG00000043323	Fbrsl1	2410025L10Rik|AI467568|Gm1049|Gm29766|mKIAA1545	fibrosin-like 1	protein-coding
chr7	95480149	95480629	999	Intergenic	Intergenic	-690855	NM_001310762	23966	Mm.254610	NM_011858	ENSMUSG00000048078	Tenm4	Doc4|ELM2|Odz4|R75022|Ten-m4|l(7)-3Rn|l7Rn3|mKIAA1302	teneurin transmembrane protein 4	protein-coding
chr15	88708833	88709235	998	intron (NM_001033274, intron 6 of 12)	ORR1A2-int|LTR|ERVL-MaLR	25185	NM_001033274	223770	Mm.254438	NM_001033274	ENSMUSG00000022387	Brd1	1110059H06Rik|AI316859|mKIAA4191	bromodomain containing 1	protein-coding
chr3	31089417	31089762	992	Intergenic	RLTR11B|LTR|ERVK	-5469	NM_001039090	20482	Mm.15406	NM_011386	ENSMUSG00000027660	Skil	Skir|SnoN|sno	SKI-like	protein-coding		Skil
chr14	8286528	8286970	984	Intergenic	Intergenic	23027	NM_183187	268709	Mm.256058	NM_183187	ENSMUSG00000021750	Fam107a	DRR1	family with sequence similarity 107, member A	protein-coding
chr5	147155444	147155884	983	Intergenic	Intergenic	-33032	NM_008178	14842	Mm.4797	NM_008178	ENSMUSG00000053129	Gsx1	Gsh-1|Gsh1	GS homeobox 1	protein-coding
chr11	33527305	33527682	983	Intergenic	Intergenic	-13747	NM_023146	66011	Mm.383775	NM_023146	ENSMUSG00000040594	Ranbp17	-	RAN binding protein 17	protein-coding
chr3	30889064	30889453	982	intron (NM_001286995, intron 2 of 2)	intron (NM_001286995, intron 2 of 2)	33308	NM_001134386	71862	Mm.272019	NM_027965	ENSMUSG00000037661	Gpr160	1700025D19Rik|GPCR150	G protein-coupled receptor 160	protein-coding
chr12	105087397	105087717	980	Intergenic	Intergenic	54939	NM_028419	73046	Mm.29128	NM_028419	ENSMUSG00000021102	Glrx5	-	glutaredoxin 5	protein-coding
chr7	49347920	49348284	978	intron (NM_175272, intron 1 of 37)	intron (NM_175272, intron 1 of 37)	101913	NM_175272	78286	Mm.333881	NM_175272	ENSMUSG00000052512	Nav2	5330421F07Rik|AU067780|BQ960892|HELAD1|POMFIL2|RAINB1|RAINB2|Unc53H2|mKIAA3015	neuron navigator 2	protein-coding
chr8	48751825	48752318	977	Intergenic	Intergenic	-77381	NM_011857	23965	Mm.42191	NM_011857	ENSMUSG00000031561	Tenm3	2610100B16Rik|Odz1|Odz3|Ten-m3|mKIAA1455	teneurin transmembrane protein 3	protein-coding
chr7	130264532	130264988	976	intron (NM_001347638, intron 1 of 15)	intron (NM_001347638, intron 1 of 15)	2048	NM_010207	14183	Mm.16340	NM_010207	ENSMUSG00000030849	Fgfr2	AU043015|AW556123|Bek|Fgfr-2|Fgfr-7|Fgfr7|KGFR|KGFRTr|svs	fibroblast growth factor receptor 2	protein-coding		Fgfr2
chr6	30272337	30272782	973	intron (NM_001169576, intron 1 of 4)	intron (NM_001169576, intron 1 of 4)	-28756	NM_001169577	22214	Mm.332967	NM_009459	ENSMUSG00000039159	Ube2h	1500009C23Rik|AI181839|AI326965|AI462483|AW227540|E2-20K|Gid3|N28148|Ubc8	ubiquitin-conjugating enzyme E2H	protein-coding
chr7	81141566	81141956	969	intron (NM_001004184, intron 9 of 17)	RLTR11B|LTR|ERVK	26962	NM_001004184	434203	Mm.389909	NM_001004184	ENSMUSG00000025726	Slc28a1	Cnt1	solute carrier family 28 (sodium-coupled nucleoside transporter), member 1	protein-coding
chr9	32095544	32095971	966	Intergenic	Intergenic	-20379	NM_001195632	330914	Mm.46683	NM_177379	ENSMUSG00000041444	Arhgap32	3426406O18Rik|Gc-gap|Grit|Px-rics|Rics|mKIAA0712|p200Rhogap|p250Gap	Rho GTPase activating protein 32	protein-coding
chr18	31568737	31569122	962	Intergenic	Intergenic	40973	NM_026165	67453	Mm.23896	NM_026165	ENSMUSG00000024259	Slc25a46	1200007B05Rik|AI325987	solute carrier family 25, member 46	protein-coding
chr3	102083841	102084212	960	Intergenic	MLTR14|LTR|ERV1	-2429	NM_009814	12373	Mm.15343	NM_009814	ENSMUSG00000027861	Casq2	AA033488|AW146219|Csq2|ESTM52|cCSQ	calsequestrin 2	protein-coding
chr11	20231032	20231516	957	intron (NM_172260, intron 5 of 6)	intron (NM_172260, intron 5 of 6)	18150	NM_172260	216543	Mm.260314	NM_172260	ENSMUSG00000044066	Cep68	6030463E10Rik|AI481761|BC027174|Kiaa0582	centrosomal protein 68	protein-coding
chr18	65941123	65941593	957	Intergenic	Intergenic	-2269	NM_013833	19434	Mm.431047	NM_013833	ENSMUSG00000024518	Rax	7530406A22Rik|E130303K03Rik|Rx|ey-1|ey1	retina and anterior neural fold homeobox	protein-coding
chr11	55946665	55946999	955	Intergenic	Intergenic	94155	NM_153079	216749	Mm.213205	NM_153079	ENSMUSG00000037393	Nmur2	Nmu2r	neuromedin U receptor 2	protein-coding
chrX	99556717	99557309	952	Intergenic	LTR104_Mam|LTR|Gypsy	-86278	NM_001083110	18744	Mm.8211	NM_008853	ENSMUSG00000034403	Pja1	praja-1	praja ring finger 1, E3 ubiquitin protein ligase	protein-coding	Pja1
chr1	134535047	134535422	950	Intergenic	Intergenic	14448	NM_001145300	71001	Mm.158529	NM_183292	ENSMUSG00000046367	Mgat4e	4931440L10Rik	MGAT4 family, member E	protein-coding
chr8	25455041	25455476	950	Intergenic	MTC-int|LTR|ERVL-MaLR	-63501	NM_001079908	14182	Mm.265716	NM_010206	ENSMUSG00000031565	Fgfr1	AW208770|Eask|FGFR-I|FLG|Fgfr-1|Flt-2|Hspy|MFR|bFGF-R-1|c-fgr	fibroblast growth factor receptor 1	protein-coding		Fgfr1
chr2	119463836	119464322	948	intron (NM_026574, intron 1 of 35)	RLTR11B|LTR|ERVK	13550	NM_026574	68142	Mm.330496	NM_026574	ENSMUSG00000034154	Ino80	2310079N15Rik|4632409L19Rik|Inoc1	INO80 complex subunit	protein-coding
chr4	66330609	66331039	945	intron (NM_019514, intron 1 of 21)	intron (NM_019514, intron 1 of 21)	73659	NM_207109	56079	Mm.445312	NM_019514	ENSMUSG00000028373	Astn2	1d8|Astnl|bM452J22.1	astrotactin 2	protein-coding
chr17	79654250	79654663	945	intron (NM_201361, intron 4 of 10)	RLTR11A2|LTR|ERVK	39556	NM_201361	381110	Mm.209801	NM_201361	ENSMUSG00000036368	Rmdn2	AW061290|Fam82a1|RMD-2|mRMD-2	regulator of microtubule dynamics 2	protein-coding
chr13	54118383	54118766	943	Intergenic	Intergenic	46729	NM_027324	14057	Mm.134191	NM_027324	ENSMUSG00000021474	Sfxn1	2810002O05Rik|A930015P12Rik|f	sideroflexin 1	protein-coding
chr6	86950810	86951273	940	intron (NM_001040106, intron 9 of 20)	intron (NM_001040106, intron 9 of 20)	-58795	NM_020045	56748	Mm.23809	NM_020045	ENSMUSG00000029993	Nfu1	0610006G17Rik|CGI-33|Hirip5	NFU1 iron-sulfur cluster scaffold	protein-coding
chr16	90309710	90310148	939	Intergenic	RLTR11A2|LTR|ERVK	-25426	NM_178923	224432	Mm.439811	NM_178923	ENSMUSG00000022983	Scaf4	AA517739|Sfrs15|Sra4|Srsf15	SR-related CTD-associated factor 4	protein-coding
chr4	137777892	137778296	939	intron (NM_007431, intron 1 of 11)	L1ME2|LINE|L1	-11619	NM_001287172	11647	Mm.288186	NM_007431	ENSMUSG00000028766	Alpl	ALP|APTNAP|Akp-2|Akp2|TNAP|TNSALP	alkaline phosphatase, liver/bone/kidney	protein-coding
chr9	21768371	21768818	933	3' UTR (NM_145611, exon 12 of 12)	3' UTR (NM_145611, exon 12 of 12)	-8308	NM_026282	67629	Mm.295642	NM_026282	ENSMUSG00000074476	Spc24	2410030K01Rik|AV109292|Spbc24	SPC24, NDC80 kinetochore complex component, homolog (S. cerevisiae)	protein-coding
chr7	24879570	24879947	929	Intergenic	Intergenic	-4956	NM_023133	20085	Mm.300281	NM_023133	ENSMUSG00000040952	Rps19	Dsk3	ribosomal protein S19	protein-coding
chr6	97102275	97102740	929	Intergenic	Intergenic	-42096	NM_177233	320701	Mm.131700	NM_177233	ENSMUSG00000046500	Fam19a4	C130034I18Rik|Fam19a4 Tafa-4|Tafa-4	family with sequence similarity 19, member A4	protein-coding
chr7	81480856	81481287	927	intron (NM_021492, intron 4 of 25)	intron (NM_021492, intron 4 of 25)	12854	NM_021492	11775	Mm.322894	NM_021492	ENSMUSG00000062444	Ap3b2	AI549966|AU042881|Naptb|[b]-NAP|beta-NAP|beta3B	adaptor-related protein complex 3, beta 2 subunit	protein-coding
chr16	22800397	22800821	927	Intergenic	Intergenic	10801	NM_009967	12970	Mm.6253	NM_009967	ENSMUSG00000033501	Crygs	AI327013|Opj|rncat	crystallin, gamma S	protein-coding
chr6	83890279	83890674	924	Intergenic	ORR1B2-int|LTR|ERVL-MaLR	-23877	NM_008717	18139	Mm.132392	NM_008717	ENSMUSG00000030016	Zfp638	AI323587|Np220|Zfml|Znf638|mNP220	zinc finger protein 638	protein-coding
chr2	157840738	157841158	923	intron (NM_025680, intron 11 of 15)	intron (NM_025680, intron 11 of 15)	-73705	NM_198627	277432	Mm.441156	NM_198627	ENSMUSG00000037843	Vstm2l	Gm691	V-set and transmembrane domain containing 2-like	protein-coding
chr16	35146111	35146556	921	Intergenic	MamTip2|DNA|hAT-Tip100	-9303	NM_001012765	224129	Mm.41137	NM_001012765	ENSMUSG00000022840	Adcy5	AW121902|Ac5	adenylate cyclase 5	protein-coding
chr1	8581850	8582247	920	intron (NM_027671, intron 14 of 20)	RLTR13D6|LTR|ERVK	717829	NM_027671	71096	Mm.336395	NM_027671	ENSMUSG00000025909	Sntg1	4933426D16Rik|G1SYN|SYN4	syntrophin, gamma 1	protein-coding
chr4	136146705	136147203	920	Intergenic	Intergenic	3132	NM_008321	15903	Mm.110	NM_008321	ENSMUSG00000007872	Id3	Hlh462|Idb3|bHLHb25	inhibitor of DNA binding 3	protein-coding
chr16	8778547	8779049	919	Intergenic	RLTR19-int|LTR|ERVK	-40456	NM_001003918	252870	Mm.295330	NM_001003918	ENSMUSG00000022710	Usp7	2210010O09Rik|AA409944|AA617399|AU019296|AW548146|C80752|Hausp	ubiquitin specific peptidase 7	protein-coding
chr2	58626302	58626732	918	intron (NM_001289660, intron 1 of 7)	intron (NM_001289660, intron 1 of 7)	59183	NM_001289660	76654	Mm.200370	NM_029692	ENSMUSG00000026839	Upp2	1700124F02Rik|AI266885|UDRPASE2|UP2|UPASE2	uridine phosphorylase 2	protein-coding
chr2	160656208	160656606	917	intron (NM_009408, intron 2 of 20)	RLTR12E|LTR|ERVK	10510	NM_009408	21969	Mm.217233	NM_009408	ENSMUSG00000070544	Top1	AI467334|D130064I21Rik|Top-1	topoisomerase (DNA) I	protein-coding
chr8	47920808	47921175	916	intron (NM_133791, intron 1 of 22)	intron (NM_133791, intron 1 of 22)	69560	NM_133791	52357	Mm.235074	NM_133791	ENSMUSG00000031563	Wwc2	5330431C14Rik|AU022508|C85457|D8Ertd594e	WW, C2 and coiled-coil domain containing 2	protein-coding
chr5	122191476	122191821	916	Intergenic	Intergenic	-18081	NM_001042489	74096	Mm.28804	NM_028752	ENSMUSG00000064267	Hvcn1	0610039P13Rik|AI450555|BTS|HV1|Vsop.|mVSOP	hydrogen voltage-gated channel 1	protein-coding
chr17	13658640	13659038	915	Intergenic	Intergenic	-101702	NM_010806	17356	Mm.59167	NM_010806	ENSMUSG00000068036	Afdn	5033403D15Rik|AF6|Af-6|Afadin|Gm314|I-afadin|Mllt4|S-afadin	afadin, adherens junction formation factor	protein-coding
chr7	63957038	63957446	914	Intergenic	Intergenic	-18327	NM_021366	50794	Mm.240473	NM_021366	ENSMUSG00000052040	Klf13	0610043C13Rik|9430029L20Rik|Bteb3|FKLF-2|FKLF2|NSLP1|RFLAT-1|RFLAT1	Kruppel-like factor 13	protein-coding
chr5	92112321	92113041	913	Intergenic	Intergenic	-25257	NM_019490	56041	Mm.15868	NM_019490	ENSMUSG00000029407	Uso1	115kDa|TAP|Vdp	USO1 vesicle docking factor	protein-coding
chr19	23094915	23095371	907	Intergenic	RMER16B2|LTR|ERVK	-46083	NM_010638	16601	Mm.291595	NM_010638	ENSMUSG00000033863	Klf9	2310051E17Rik|AA589643|BTEB-1|Bteb1|ENSMUSG00000055440|Gm9971	Kruppel-like factor 9	protein-coding
chr15	55267893	55268424	906	Intergenic	Intergenic	-39592	NM_181277	12818	Mm.297859	NM_181277	ENSMUSG00000022371	Col14a1	5730412L22Rik|AW108078	collagen, type XIV, alpha 1	protein-coding
chr11	52286391	52286748	906	Intergenic	Intergenic	-3555	NM_001313981	21414	Mm.31630	NM_009331	ENSMUSG00000000782	Tcf7	AI465550|TCF-1|Tcf1	transcription factor 7, T cell specific	protein-coding
chr10	12614479	12614892	906	intron (NM_011682, intron 50 of 73)	intron (NM_011682, intron 50 of 73)	247050	NM_011682	22288	Mm.331784	NM_011682	ENSMUSG00000019820	Utrn	AA589569|DRP|Dmdl	utrophin	protein-coding
chr2	20496312	20496669	901	intron (NM_001081006, intron 2 of 21)	intron (NM_001081006, intron 2 of 21)	-13557	NM_178059	208618	Mm.237935	NM_029895	ENSMUSG00000036617	Etl4	6620402G01Rik|9430077C05Rik|BC026657|E330027G05Rik|Etl-4|Skt	enhancer trap locus 4	protein-coding
chr11	104600674	104601069	899	Intergenic	Intergenic	-7129	NM_016780	16416	Mm.87150	NM_016780	ENSMUSG00000020689	Itgb3	CD61|GP3A|INGRB3	integrin beta 3	protein-coding
chr9	46581872	46582291	899	Intergenic	Intergenic	-262095	NM_183104	74361	Mm.159169	NM_183104	ENSMUSG00000056617	4931429L15Rik	-	RIKEN cDNA 4931429L15 gene	protein-coding
chr10	76067671	76068076	899	intron (NM_023219, intron 11 of 14)	RMER12C|LTR|ERVK	35261	NM_177475	64453	Mm.80609	NM_177475	ENSMUSG00000049764	Zfp280b	D10Jhu82e|Suhw2	zinc finger protein 280B	protein-coding
chr3	153675840	153676184	897	intron (NM_011372, intron 1 of 4)	intron (NM_011372, intron 1 of 4)	49121	NM_011372	20447	Mm.296453	NM_011372	ENSMUSG00000052544	St6galnac3	Siat7c	ST6 (alpha-N-acetyl-neuraminyl-2,3-beta-galactosyl-1,3)-N-acetylgalactosaminide alpha-2,6-sialyltransferase 3	protein-coding
chr2	153370849	153371237	897	intron (NM_001039939, intron 3 of 11)	MLTR25A|LTR|ERVK	24904	NM_001039939	228790	Mm.330677	NM_001039939	ENSMUSG00000042548	Asxl1	mKIAA0978	additional sex combs like 1	protein-coding
chr11	44841737	44842061	890	intron (NM_007897, intron 6 of 15)	intron (NM_007897, intron 6 of 15)	223799	NM_001290711	13591	Mm.439662	NM_007897	ENSMUSG00000057098	Ebf1	Ebf|O/E-1|OE-1|Olf-1|Olf1	early B cell factor 1	protein-coding
chr1	74824927	74825347	890	Intergenic	Intergenic	-29892	NM_009872	12570	Mm.153833	NM_009872	ENSMUSG00000090071	Cdk5r2	B230310J22Rik|p39	cyclin-dependent kinase 5, regulatory subunit 2 (p39)	protein-coding
chr3	88571844	88572327	888	Intergenic	RLTR12E|LTR|ERVK	-7586	NM_025448	66256	Mm.7091	NM_025448	ENSMUSG00000041355	Ssr2	1500032E05Rik|AI315033|AU020133|TLAP|TRAPB|TRAPbeta	signal sequence receptor, beta	protein-coding
chr7	123211527	123211917	888	Intergenic	RLTR11B|LTR|ERVK	-3144	NM_146198	233836	Mm.211838	NM_146198	ENSMUSG00000030769	Slc5a11	2010013B02Rik|Kst1|RKST2|SMIT2|Slc5a10	solute carrier family 5 (sodium/glucose cotransporter), member 11	protein-coding
chr17	55952000	55952329	887	promoter-TSS (NM_015766)	promoter-TSS (NM_015766)	-459	NM_015766	50498	Mm.256798	NM_015766	ENSMUSG00000003206	Ebi3	EBI-3|IL-27	Epstein-Barr virus induced gene 3	protein-coding
chr2	163031718	163032099	886	intron (NM_172150, intron 8 of 12)	RLTR11B|LTR|ERVK	14436	NM_172150	245866	Mm.34034	NM_172150	ENSMUSG00000017858	Ift52	BC037708|NGD5	intraflagellar transport 52	protein-coding
chr5	76321404	76321996	886	intron (NM_001310637, intron 2 of 4)	intron (NM_001310637, intron 2 of 4)	9456	NM_001310637	79455	Mm.143764	NM_023508	ENSMUSG00000029235	Pdcl2	1700010B22Rik|1700016K07Rik|Mgcphlp|Tphlp	phosducin-like 2	protein-coding
chr14	25604723	25605152	886	3' UTR (NM_001309430, exon 1 of 1)	3' UTR (NM_001309430, exon 1 of 1)	1424	NM_001309430	100188919	Mm.473810	NM_001309430		Israa	-	immune system released activating agent	protein-coding
chr2	165809915	165810339	884	intron (NM_027230, intron 15 of 23)	intron (NM_027230, intron 15 of 23)	48046	NM_001252585	228880	Mm.227598	NM_027230	ENSMUSG00000039671	Zmynd8	1110013E22Rik|2010005I16Rik|3632413B07Rik|AI316811|AL024039|Prkcbp1|RACK7	zinc finger, MYND-type containing 8	protein-coding
chr11	8569282	8569768	883	intron (NM_001083587, intron 4 of 30)	intron (NM_001083587, intron 4 of 30)	95010	NM_001083587	319939	Mm.337820	NM_001083587	ENSMUSG00000020422	Tns3	BC023928|F830010I22Rik|TEM6|Tens1	tensin 3	protein-coding
chr4	86241805	86242265	881	intron (NM_029967, intron 9 of 27)	intron (NM_029967, intron 9 of 27)	188120	NM_029967	77739	Mm.331690	NM_029967	ENSMUSG00000066113	Adamtsl1	5930437A14Rik|6720426B09Rik|ADAMTSL-1	ADAMTS-like 1	protein-coding
chr5	105545128	105545508	879	intron (NM_133897, intron 2 of 3)	RLTR17|LTR|ERVK	25847	NM_133897	100604	Mm.319847	NM_133897	ENSMUSG00000054720	Lrrc8c	AD158|AI326115|E430036I04Rik|fad158	leucine rich repeat containing 8 family, member C	protein-coding
chr4	21722965	21723376	876	Intergenic	RLTR17|LTR|ERVK	-4531	NM_001290422	51813	Mm.278584	NM_016746	ENSMUSG00000028252	Ccnc	AI451004|AU020987|CG1C	cyclin C	protein-coding
chr15	53343523	53343915	875	intron (NM_010162, intron 1 of 10)	intron (NM_010162, intron 1 of 10)	2464	NM_010162	14042	Mm.309395	NM_010162	ENSMUSG00000061731	Ext1	AA409028	exostoses (multiple) 1	protein-coding
chr8	4192797	4193163	875	intron (NM_001346730, intron 8 of 19)	intron (NM_001346730, intron 8 of 19)	24332	NM_207203	73072	Mm.477379	NM_207203	ENSMUSG00000064125	Prr36	-	proline rich 36	protein-coding
chr11	77673517	77673986	873	Intergenic	RLTR25B|LTR|ERVK	-12388	NM_001024205	68564	Mm.428996	NM_001024205	ENSMUSG00000037857	Nufip2	1110001M19Rik|9530056D24Rik|AI256692|AI461731|PIG1|mKIAA1321	nuclear fragile X mental retardation protein interacting protein 2	protein-coding
chrX	170880839	170881352	873	Intergenic	(TTAGGG)n|Simple_repeat|Simple_repeat	208451	NM_001308488	107626	Mm.486144	NM_001199212	ENSMUSG00000093806	Asmt	Hiomt	acetylserotonin O-methyltransferase	protein-coding
chr7	3347973	3348345	872	intron (NM_133189, intron 3 of 4)	intron (NM_133189, intron 3 of 4)	11574	NM_133189	81904	Mm.214994	NM_133189	ENSMUSG00000069806	Cacng7	-	calcium channel, voltage-dependent, gamma subunit 7	protein-coding
chr13	44705258	44705865	871	Intergenic	Intergenic	-25213	NM_021878	16468	Mm.25059	NM_021878	ENSMUSG00000038518	Jarid2	Jmj|jumonji	jumonji, AT rich interactive domain 2	protein-coding
chr10	95461183	95461572	871	Intergenic	RLTR12B2|LTR|ERVK	40550	NM_026065	67270	Mm.30008	NM_026065	ENSMUSG00000062981	Mrpl42	2700009F22Rik|2900055D03Rik|D10Ertd322e|HSPC204|L31mt|MRP-L31|PTD007|Rpml31	mitochondrial ribosomal protein L42	protein-coding
chr10	58532217	58532557	871	intron (NM_001162956, intron 10 of 15)	MMERVK9C_I-int|LTR|ERVK	34450	NM_001162956	76138	Mm.211744	NM_001162956	ENSMUSG00000038010	Ccdc138	6230424H07Rik|BC042726	coiled-coil domain containing 138	protein-coding
chr1	22466618	22467132	871	Intergenic	RLTR13C3|LTR|ERVK	-34032	NM_053270	116837	Mm.60061	NM_053270	ENSMUSG00000041670	Rims1	C030033M19Rik|RIM1|RIM1a|RIM1alpha|Rab3ip1|Rim|Serg1|mKIAA0340	regulating synaptic membrane exocytosis 1	protein-coding
chr15	39728638	39729142	866	Intergenic	Intergenic	-17040	NM_001289506	75766	Mm.159563	NM_029422	ENSMUSG00000022303	Dcstamp	4833414I07Rik|DC-STAMP|FIND|Tm7sf4|mDC-STAMP	dendrocyte expressed seven transmembrane protein	protein-coding
chr3	157321816	157322188	866	Intergenic	Intergenic	-212395	NM_017381	53861	Mm.259036	NM_017381	ENSMUSG00000028180	Zranb2	AI227013|Zfp265|Zis|Znf265	zinc finger, RAN-binding domain containing 2	protein-coding
chr16	30646180	30646478	865	Intergenic	Intergenic	46606	NM_177632	224093	Mm.28244	NM_177632	ENSMUSG00000046546	Fam43a	Tuf1	family with sequence similarity 43, member A	protein-coding
chr10	99353487	99353883	865	Intergenic	Intergenic	90454	NM_026268	67603	Mm.1791	NM_026268	ENSMUSG00000019960	Dusp6	1300019I03Rik|MKP-3|MKP3|PYST1	dual specificity phosphatase 6	protein-coding		Dusp6
chr1	78119929	78120269	863	intron (NM_001159520, intron 7 of 8)	intron (NM_001159520, intron 7 of 8)	77037	NM_008781	18505	Mm.1371	NM_008781	ENSMUSG00000004872	Pax3	Pax-3|Sp|Splchl2|splotch	paired box 3	protein-coding
chr4	136317658	136318127	863	intron (NM_001277121, intron 4 of 10)	ID4|SINE|ID	6950	NM_028871	74326	Mm.31051	NM_028871	ENSMUSG00000066037	Hnrnpr	2610003J05Rik|2610528B01Rik|Hnrpr	heterogeneous nuclear ribonucleoprotein R	protein-coding
chr14	53650987	53651338	863	Intergenic	L1_Rod|LINE|L1	602767	NM_001113358	13135	Mm.319038	NM_010015	ENSMUSG00000022174	Dad1	AI323713	defender against cell death 1	protein-coding
chr4	126465834	126466194	863	intron (NM_001317174, intron 1 of 18)	intron (NM_001317174, intron 1 of 18)	2569	NM_001317173	236511	Mm.30800	NM_153403	ENSMUSG00000041530	Ago1	Eif2c1	argonaute RISC catalytic subunit 1	protein-coding
chr6	58595541	58595901	861	promoter-TSS (NM_011920)	promoter-TSS (NM_011920)	-951	NM_011920	26357	Mm.333096	NM_011920	ENSMUSG00000029802	Abcg2	ABC15|ABCP|AI428558|BCRP|Bcrp1|MXR|MXR1	ATP-binding cassette, sub-family G (WHITE), member 2	protein-coding
chr10	11801643	11802162	861	Intergenic	RLTR13D6|LTR|ERVK	192678	NM_013898	30058	Mm.214504	NM_013898	ENSMUSG00000048007	Timm8a1	DXHXS1274E|Ddp1|Fci-12|Tim8a|Timm8a	translocase of inner mitochondrial membrane 8A1	protein-coding
chr17	66479695	66480203	861	Intergenic	Intergenic	-30199	NM_001114098	68617	Mm.33421	NM_172963	ENSMUSG00000052105	Mtcl1	1110012J17Rik|Ccdc165|D130071O13|Kiaa0802|Soga2|mKIAA0802|t8219b25	microtubule crosslinking factor 1	protein-coding
chr4	18395435	18395892	859	Intergenic	RLTR13E|LTR|ERVK	542205	NM_019724	17389	Mm.187315	NM_019724	ENSMUSG00000028226	Mmp16	MT-MMP 3|MT3-MMP|Mt3mmp	matrix metallopeptidase 16	protein-coding
chr10	130419880	130420419	859	intron (NM_001102602, intron 5 of 5)	RLTR13D6|LTR|ERVK	9463	NM_001102602	623734	Mm.469840	NM_001102602	ENSMUSG00000092048	Vmn2r85	EG623734	vomeronasal 2, receptor 85	protein-coding
chr17	87471639	87472049	857	Intergenic	RLTR16B_MM|LTR|ERVK	-24909	NM_007589	12314	Mm.329243	NM_007589	ENSMUSG00000036438	Calm2	1500001E21Rik|AL024017	calmodulin 2	protein-coding
chr19	29008072	29008585	856	intron (NM_001302382, intron 5 of 6)	intron (NM_001302382, intron 5 of 6)	17976	NM_001302382	67072	Mm.78875	NM_025950	ENSMUSG00000024780	Cdc37l1	2700033A15Rik|BB159850|Cdc37l|Harc	cell division cycle 37-like 1	protein-coding
chr17	29187225	29187553	855	intron (NM_153166, intron 9 of 20)	intron (NM_153166, intron 9 of 20)	50401	NM_153166	240058	Mm.39905	NM_153166	ENSMUSG00000024008	Cpne5	A830083G22Rik	copine V	protein-coding
chr3	32758586	32758946	854	Intergenic	RLTR11B|LTR|ERVK	21703	NM_025316	66046	Mm.28058	NM_025316	ENSMUSG00000027673	Ndufb5	0610007D05Rik|AU015782|CI-SGDH|SGDH	NADH dehydrogenase (ubiquinone) 1 beta subcomplex, 5	protein-coding
chr8	108722927	108723282	854	intron (NM_007496, intron 1 of 9)	intron (NM_007496, intron 1 of 9)	8460	NM_007496	11906	Mm.416972	NM_007496	ENSMUSG00000038872	Zfhx3	A230102L03Rik|Atbf1|Sci|WBP9|mKIAA4228	zinc finger homeobox 3	protein-coding
chr18	75360782	75361267	852	Intergenic	Intergenic	-6341	NM_001042660	17131	Mm.34407	NM_008543	ENSMUSG00000025880	Smad7	Madh7	SMAD family member 7	protein-coding		Smad7
chr14	123587439	123587815	850	intron (NM_177393, intron 6 of 43)	intron (NM_177393, intron 6 of 43)	39517	NM_177393	338370	Mm.255348	NM_177393	ENSMUSG00000000197	Nalcn	A530023G15Rik|AI849508|Vgcnl1	sodium leak channel, non-selective	protein-coding
chr19	21894780	21895204	845	Intergenic	Intergenic	116652	NM_031997	83921	Mm.329776	NM_031997	ENSMUSG00000024754	Tmem2	-	transmembrane protein 2	protein-coding
chr8	34732692	34733081	845	Intergenic	Intergenic	-74724	NM_176933	319520	Mm.170276	NM_176933	ENSMUSG00000031530	Dusp4	2700078F24Rik|AI844617|BB104621|E130306H24Rik|MKP2	dual specificity phosphatase 4	protein-coding
chr12	74803790	74804604	845	Intergenic	GSAT_MM|Satellite|Satellite	373135	NM_172805	238271	Mm.44465	NM_172805	ENSMUSG00000034402	Kcnh5	Eag2	potassium voltage-gated channel, subfamily H (eag-related), member 5	protein-coding
chr8	91365809	91366260	844	intron (NM_011936, intron 1 of 8)	intron (NM_011936, intron 1 of 8)	52509	NM_011936	26383	Mm.4375	NM_011936	ENSMUSG00000055932	Fto	AW743446|mKIAA1752	fat mass and obesity associated	protein-coding
chr8	32667643	32668167	843	Intergenic	RLTR13D6|LTR|ERVK	282121	NM_001177589	100042715	Mm.291093	NM_001177589		Gm3985	-	predicted gene 3985	protein-coding
chr17	15677868	15678261	841	Intergenic	LTR81A|LTR|Gypsy	-26903	NM_007690	12648	Mm.8137	NM_007690	ENSMUSG00000023852	Chd1	4930525N21Rik|AI851787|AW555109	chromodomain helicase DNA binding protein 1	protein-coding
chr8	89823523	89823958	838	Intergenic	Intergenic	524512	NM_172913	244579	Mm.302755	NM_172913	ENSMUSG00000043668	Tox3	500-9|BC052044|C230068E13|CAGF9|Tnrc9	TOX high mobility group box family member 3	protein-coding
chr18	31248089	31248494	838	intron (NM_009065, intron 1 of 4)	RMER10A|LTR|ERVL	68837	NM_009065	19762	Mm.5163	NM_009065	ENSMUSG00000057455	Rit2	RIBA|Rin|Roc2	Ras-like without CAAX 2	protein-coding
chr4	147128238	147128620	838	Intergenic	Intergenic	-47437	NM_001039209	195531	Mm.270762	NM_001039209	ENSMUSG00000078496	Zfp982	Gm13152|OTTMUSG00000010671	zinc finger protein 982	protein-coding
chr7	65454132	65454606	836	Intergenic	MER21C|LTR|ERVL	-83125	NM_001163574	21872	Mm.4342	NM_009386	ENSMUSG00000030516	Tjp1	ZO1	tight junction protein 1	protein-coding
chr5	33535471	33535972	835	Intergenic	Intergenic	93914	NM_178390	74504	Mm.294695	NM_178390	ENSMUSG00000037339	Fam53a	2410018C17Rik|5430419M09Rik|Dntnp	family with sequence similarity 53, member A	protein-coding
chr11	10051552	10051960	835	Intergenic	MER67C|LTR|ERV1	859814	NM_178259	268379	Mm.39270	NM_178259	ENSMUSG00000004668	Abca13	9830132L24|A930002G16Rik|AI956815	ATP-binding cassette, sub-family A (ABC1), member 13	protein-coding
chr16	33844165	33844718	835	intron (NM_010580, intron 1 of 14)	intron (NM_010580, intron 1 of 14)	14776	NM_010580	16419	Mm.6424	NM_010580	ENSMUSG00000022817	Itgb5	AA475909|AI874634|ESTM23|[b]-5|[b]5|[b]5A|[b]5B|beta-5|beta5	integrin beta 5	protein-coding
chr7	44375254	44375629	834	promoter-TSS (NM_027049)	promoter-TSS (NM_027049)	-411	NM_027049	69349	Mm.358922	NM_027049	ENSMUSG00000008028	1700008O03Rik	-	RIKEN cDNA 1700008O03 gene	protein-coding
chr4	108218936	108219353	834	Intergenic	ID_B1|SINE|B4	-1222	NM_001167936	230590	Mm.301798	NM_001167936	ENSMUSG00000034645	Zyg11a	BC022150	zyg-11 family member A, cell cycle regulator	protein-coding
chr8	63929638	63930137	833	intron (NM_001195687, intron 6 of 7)	RLTR13D6|LTR|ERVK	22283	NM_001195687	244495	Mm.485331	NM_001195687	ENSMUSG00000094443	Sgol2b	EG244495|Gm4975|Sgo2B	shugoshin like 2b (S. pombe)	protein-coding
chr14	57732656	57733144	832	intron (NM_153382, intron 1 of 1)	intron (NM_153382, intron 1 of 1)	1518	NM_153382	50523	Mm.347899	NM_015771	ENSMUSG00000021959	Lats2	4932411G09Rik|AV277261|AW228608	large tumor suppressor 2	protein-coding		Lats2
chr3	157321071	157321468	832	Intergenic	Intergenic	-213128	NM_017381	53861	Mm.259036	NM_017381	ENSMUSG00000028180	Zranb2	AI227013|Zfp265|Zis|Znf265	zinc finger, RAN-binding domain containing 2	protein-coding
chr15	7116768	7117129	831	Intergenic	Intergenic	-12624	NM_001113386	16880	Mm.149720	NM_013584	ENSMUSG00000054263	Lifr	A230075M04Rik|AW061234|LIF	leukemia inhibitory factor receptor	protein-coding
chr1	13074440	13074980	830	Intergenic	Intergenic	52453	NM_001081209	383491	Mm.309380	NM_001081209	ENSMUSG00000042414	Prdm14	-	PR domain containing 14	protein-coding
chr11	62215123	62215501	830	intron (NM_001029936, intron 12 of 12)	intron (NM_001029936, intron 12 of 12)	-33672	NM_007413	11541	Mm.40740	NM_007413	ENSMUSG00000018500	Adora2b	A2BAR|A2BR|A2b|AA2BR|AI480866|AI605384	adenosine A2b receptor	protein-coding
chr15	91864092	91864577	829	intron (NM_207243, intron 1 of 43)	RLTR13D6|LTR|ERVK	26006	NM_198927	223809	Mm.486225	NM_198927	ENSMUSG00000047295	Smgc	2310010P21Rik|DXImx49e|Muc19|Muc19/Smgc|Sfc21	submandibular gland protein C	protein-coding
chr17	35503891	35504251	827	Intergenic	Intergenic	-1961	NM_013633	18999	Mm.17031	NM_013633	ENSMUSG00000024406	Pou5f1	NF-A3|Oct-3|Oct-3/4|Oct-4|Oct3|Oct3/4|Oct4|Otf-3|Otf-4|Otf3|Otf3-rs7|Otf3g|Otf4	POU domain, class 5, transcription factor 1	protein-coding		Pou5f1
chr11	69581846	69582267	826	intron (NM_001127233, intron 1 of 10)	intron (NM_001127233, intron 1 of 10)	1697	NM_001127233	22059	Mm.222	NM_011640	ENSMUSG00000059552	Trp53	Tp53|bbl|bfy|bhy|p44|p53	transformation related protein 53	protein-coding
chr5	26703717	26704134	825	Intergenic	RLTR13D6|LTR|ERVK	-113432	NM_010075	13483	Mm.42078	NM_010075	ENSMUSG00000061576	Dpp6	B930011P16Rik|D5Buc3|D5Buc4|D5Buc5|DPP VI|Dpp-6|Gm1377|In(5)6H-p|Peplb|Rw	dipeptidylpeptidase 6	protein-coding
chr11	110781701	110782060	825	Intergenic	Intergenic	-186153	NM_010604	16517	Mm.30176	NM_010604	ENSMUSG00000051497	Kcnj16	6430410F18Rik|AI132396|Kir5.1	potassium inwardly-rectifying channel, subfamily J, member 16	protein-coding
chr11	44863976	44864337	825	intron (NM_007897, intron 6 of 15)	intron (NM_007897, intron 6 of 15)	246056	NM_001290711	13591	Mm.439662	NM_007897	ENSMUSG00000057098	Ebf1	Ebf|O/E-1|OE-1|Olf-1|Olf1	early B cell factor 1	protein-coding
chr11	121982253	121982639	822	Intergenic	(TTAGGG)n|Simple_repeat|Simple_repeat	152228	NM_029049	74675	Mm.61213	NM_029049	ENSMUSG00000039198	Ptchd3	4930451E13Rik|4933440L20Rik|RNDEu-3	patched domain containing 3	protein-coding
chr11	106724399	106724786	821	Intergenic	RLTR11B|LTR|ERVK	-9311	NM_001032378	18613	Mm.343951	NM_008816	ENSMUSG00000020717	Pecam1	C85791|Cd31|PECAM-1|Pecam	platelet/endothelial cell adhesion molecule 1	protein-coding
chr4	104368619	104369001	820	intron (NM_010014, intron 1 of 6)	intron (NM_010014, intron 1 of 6)	1272	NR_104385	13131	Mm.289682	NM_010014	ENSMUSG00000028519	Dab1	AI956902|C630028C02Rik|scm|scr|scrambler|yot	disabled 1	protein-coding
chr19	14676867	14677261	820	Intergenic	RLTR11B|LTR|ERVK	-78881	NM_011600	21888	Mm.103638	NM_011600	ENSMUSG00000024642	Tle4	5730411M05Rik|AA792082|Bce-1|Bce1|ESTM13|ESTM14|Grg4|X83332|X83333|grg-4	transducin-like enhancer of split 4	protein-coding
chr8	90904298	90904707	819	intron (NM_177224, intron 2 of 39)	RLTR12D|LTR|ERVK	-27747	NM_001310530	109151	Mm.100615	NM_177224	ENSMUSG00000056608	Chd9	1810014J18Rik|9030205D12Rik|A330063D19Rik|AD013|PRIC320|mKIAA0308	chromodomain helicase DNA binding protein 9	protein-coding
chr2	26055374	26055802	818	TTS (NM_001037098)	TTS (NM_001037098)	-33828	NM_133835	98766	Mm.247824	NM_133835	ENSMUSG00000036352	Ubac1	1110033G07Rik|AA407978|GBDR1|Gdbr1|Kpc2|Ubadc1	ubiquitin associated domain containing 1	protein-coding
chr2	81848771	81849216	816	Intergenic	Lx9|LINE|L1	-204665	NM_175513	241514	Mm.119383	NM_175513	ENSMUSG00000070866	Zfp804a	C630007C17Rik|Znf804a	zinc finger protein 804A	protein-coding
chr6	122340494	122340949	814	promoter-TSS (NM_001271579)	promoter-TSS (NM_001271579)	-494	NM_001271579	13619	Mm.6822	NM_007905	ENSMUSG00000040669	Phc1	AW557034|Edr|Edr1|Mph1|Rae-28|rae28	polyhomeotic-like 1 (Drosophila)	protein-coding
chr16	38407601	38407953	812	intron (NM_134102, intron 6 of 10)	intron (NM_134102, intron 6 of 10)	25368	NM_134102	85031	Mm.279805	NM_134102	ENSMUSG00000002847	Pla1a	AA986889|Ps-pla1|Pspla1	phospholipase A1 member A	protein-coding
chr19	26608476	26608800	812	intron (NM_011416, intron 1 of 32)	intron (NM_011416, intron 1 of 32)	3478	NM_011416	67155	Mm.342988	NM_011416	ENSMUSG00000024921	Smarca2	2610209L14Rik|SNF2alpha|Snf2l2|brahma|brm	SWI/SNF related, matrix associated, actin dependent regulator of chromatin, subfamily a, member 2	protein-coding
chr10	64744159	64744688	812	intron (NM_177612, intron 13 of 17)	RLTR13D6|LTR|ERVK	-654168	NM_178678	216028	Mm.431318	NM_178678	ENSMUSG00000042846	Lrrtm3	9630044H04Rik	leucine rich repeat transmembrane neuronal 3	protein-coding
chr8	48178993	48179429	812	Intergenic	Intergenic	69198	NM_001161515	320685	Mm.121549	NM_178788	ENSMUSG00000031562	Dctd	6030466N05Rik	dCMP deaminase	protein-coding
chr11	78247719	78248074	811	intron (NM_009143, intron 1 of 2)	RLTR12E|LTR|ERVK	2150	NM_009143	20316	Mm.20755	NM_009143	ENSMUSG00000002064	Sdf2	AI853825	stromal cell derived factor 2	protein-coding
chr8	92743196	92743571	810	Intergenic	Intergenic	69094	NM_022428	64379	Mm.137247	NM_022428	ENSMUSG00000031738	Irx6	-	Iroquois related homeobox 6 (Drosophila)	protein-coding
chr19	15942820	15943197	809	Intergenic	RLTR20B3|LTR|ERVK	-17949	NM_177420	107272	Mm.289936	NM_177420	ENSMUSG00000024640	Psat1	D8Ertd814e|EPIP|PSA|Psat	phosphoserine aminotransferase 1	protein-coding
chr4	108182291	108182675	808	intron (NM_001167936, intron 13 of 13)	RMER10A|LTR|ERVL	17046	NM_026728	52430	Mm.270783	NM_026728	ENSMUSG00000028601	Echdc2	1300017C12Rik|2610009M20Rik|D4Ertd765e	enoyl Coenzyme A hydratase domain containing 2	protein-coding
chr1	140429306	140429728	808	intron (NM_001081027, intron 11 of 27)	intron (NM_001081027, intron 11 of 27)	183260	NM_001081027	240776	Mm.483845	NM_001081027	ENSMUSG00000052726	Kcnt2	E330038N15Rik|Slick	potassium channel, subfamily T, member 2	protein-coding
chr19	46244662	46244998	806	intron (NM_178930, intron 3 of 39)	intron (NM_178930, intron 3 of 39)	-59907	NM_001177369	18034	Mm.102365	NM_019408	ENSMUSG00000025225	Nfkb2	NF-kappaB2|lyt|p49|p49/p100|p50B|p52	nuclear factor of kappa light polypeptide gene enhancer in B cells 2, p49/p100	protein-coding		Nfkb2
chr9	96230265	96230705	806	intron (NM_001184708, intron 3 of 9)	RLTR12E|LTR|ERVK	-28220	NM_001184709	211586	Mm.17977	NM_178667	ENSMUSG00000032411	Tfdp2	1110029I05Rik|A330080J22Rik|DP-3|DP3	transcription factor Dp 2	protein-coding
chr13	6922310	6922751	805	Intergenic	Intergenic	-273759	NM_001291071	56421	Mm.273874	NM_019703	ENSMUSG00000021196	Pfkp	1200015H23Rik|9330125N24Rik|ATP-PFK|PFK-C|PFK-P	phosphofructokinase, platelet	protein-coding		Pfkp
chr5	21826272	21826700	805	intron (NM_001289788, intron 7 of 17)	MTE-int|LTR|ERVL-MaLR	35520	NM_001289788	80979	Mm.160370	NM_030727	ENSMUSG00000029015	Slc26a5	Pres|prestin	solute carrier family 26, member 5	protein-coding
chr1	131890207	131890639	803	Intergenic	B4|SINE|B4	-20035	NM_175294	98415	Mm.246869	NM_175294	ENSMUSG00000026434	Nucks1	2700010L10Rik|8430423A01Rik|AI647518|C78391|Nucks	nuclear casein kinase and cyclin-dependent kinase substrate 1	protein-coding
chr12	71296802	71297168	803	Intergenic	L2a|LINE|L2	-12899	NM_001190466	59036	Mm.46662	NM_021532	ENSMUSG00000044548	Dact1	4921528D17Rik|AI115603|DAPPER|DAPPER1|FRODO|Frd1|Frodo1|MDpr1|MTNG3|THYEX3	dishevelled-binding antagonist of beta-catenin 1	protein-coding
chr6	127701042	127701388	800	intron (NM_201371, intron 7 of 9)	MamTip2|DNA|hAT-Tip100	67944	NM_201371	381813	Mm.39750	NM_201371	ENSMUSG00000030350	Prmt8	Hrmt1l3|Hrmt1l4	protein arginine N-methyltransferase 8	protein-coding
chr6	39445791	39446451	799	Intergenic	B1_Mus2|SINE|Alu	-25752	NM_018810	54484	Mm.270484	NM_018810	ENSMUSG00000029922	Mkrn1	RFP	makorin, ring finger protein, 1	protein-coding	Mkrn1
chr4	99161385	99161708	798	Intergenic	Intergenic	-32388	NM_175029	242557	Mm.241663	NM_175029	ENSMUSG00000028550	Atg4c	Apg4-C|Apg4c|Atg4cl|Autl1	autophagy related 4C, cysteine peptidase	protein-coding
chr15	16130818	16131371	798	Intergenic	RLTR13D6|LTR|ERVK	-647007	NM_009869	12565	Mm.439758	NM_009869	ENSMUSG00000025370	Cdh9	-	cadherin 9	protein-coding
chr6	34344146	34344710	794	Intergenic	Lx3C|LINE|L1	-9736	NM_008012	14187	Mm.5378	NM_008012	ENSMUSG00000029762	Akr1b8	FR-1|Fgfrp|Fgrp	aldo-keto reductase family 1, member B8	protein-coding
chr3	54990008	54990456	794	Intergenic	Intergenic	64823	NM_001305221	12427	Mm.4815	NM_007628	ENSMUSG00000027793	Ccna1	-	cyclin A1	protein-coding
chr16	22637369	22637736	794	intron (NM_001346673, intron 1 of 23)	RLTR11B|LTR|ERVK	19679	NM_138650	110197	Mm.194986	NM_138650	ENSMUSG00000022861	Dgkg	2900055E17Rik|90kDa|AI854428|Dagk3|E430001K23Rik|mKIAA4131	diacylglycerol kinase, gamma	protein-coding
chr12	80116665	80117169	793	Intergenic	Intergenic	-3904	NM_007564	12192	Mm.235132	NM_007564	ENSMUSG00000021127	Zfp36l1	AW742437|AW743212|Berg36|Brf1|D530020L18Rik|ERF1|TIS11b|cMG1	zinc finger protein 36, C3H type-like 1	protein-coding
chr4	91447858	91448314	793	Intergenic	Intergenic	-48102	NM_207685	15569	Mm.318042	NM_010486	ENSMUSG00000008489	Elavl2	Hub|mel-N1	ELAV (embryonic lethal, abnormal vision, Drosophila)-like 2 (Hu antigen B)	protein-coding
chr1	180933729	180934046	792	Intergenic	Intergenic	-1135	NM_010094	13590	Mm.378911	NM_010094	ENSMUSG00000038793	Lefty1	AI450052|Ebaf|Leftb|Stra3|Tgfb4|lefty|lefty-1	left right determination factor 1	protein-coding
chr16	26961978	26962391	791	intron (NM_001013761, intron 5 of 5)	ORR1B1|LTR|ERVL-MaLR	6061	NM_001285916	239789	Mm.326909	NM_001013761	ENSMUSG00000068428	Gmnc	Gemc1|Gm1778|Gm606	geminin coiled-coil domain containing	protein-coding
chr5	119679805	119680294	791	intron (NM_198052, intron 6 of 7)	intron (NM_198052, intron 6 of 7)	8816	NM_011535	21386	Mm.219139	NM_011535	ENSMUSG00000018604	Tbx3	D5Ertd189e	T-box 3	protein-coding
chr2	34399500	34399860	791	Intergenic	Intergenic	-7091	NM_001290625	227743	Mm.270866	NM_177345	ENSMUSG00000038696	Mapkap1	AI591529|D230039K05Rik|Sin1	mitogen-activated protein kinase associated protein 1	protein-coding
chr15	25753959	25754310	790	intron (NM_019472, intron 19 of 40)	intron (NM_019472, intron 19 of 40)	-89164	NM_001034851	66270	Mm.25311	NM_025459	ENSMUSG00000022270	Fam134b	1810015C04Rik|AU015349	family with sequence similarity 134, member B	protein-coding
chr3	137547464	137547837	790	Intergenic	Intergenic	4972	NM_177665	229862	Mm.246591	NM_177665	ENSMUSG00000055138	Gm4861	9230109N16|EG229862	predicted gene 4861	protein-coding
chr6	37658120	37658426	790	Intergenic	Intergenic	128100	NM_145364	208665	Mm.262635	NM_145364	ENSMUSG00000038641	Akr1d1	-	aldo-keto reductase family 1, member D1	protein-coding
chr16	30939872	30940281	789	intron (NR_035427, intron 1 of 2)	intron (NR_035427, intron 1 of 2)	141356	NM_198626	268880	Mm.286693	NM_198626	ENSMUSG00000047434	Xxylt1	AI480653	xyloside xylosyltransferase 1	protein-coding
chr14	92826575	92827159	787	Intergenic	Intergenic	1062021	NM_001271800	211712	Mm.37126	NM_001081377	ENSMUSG00000055421	Pcdh9	-	protocadherin 9	protein-coding
chr6	34187523	34187957	784	Intergenic	ORR1D1|LTR|ERVL-MaLR	-10686	NM_021435	58246	Mm.245527	NM_021435	ENSMUSG00000018999	Slc35b4	4930474D06Rik|AB041549|AW494345	solute carrier family 35, member B4	protein-coding
chr2	36415232	36415747	783	Intergenic	RLTR13D6|LTR|ERVK	-5911	NM_146949	258951	Mm.377766	NM_146949	ENSMUSG00000094464	Olfr339	MOR136-3	olfactory receptor 339	protein-coding
chr19	10972579	10973092	783	intron (NM_023529, intron 1 of 8)	ORR1C2|LTR|ERVL-MaLR	1835	NM_023529	69826	Mm.273404	NM_023529	ENSMUSG00000024731	Ms4a10	2010001N17Rik	membrane-spanning 4-domains, subfamily A, member 10	protein-coding
chr4	110312060	110312822	782	intron (NM_001163397, intron 1 of 5)	intron (NM_001163397, intron 1 of 5)	-24914	NM_001347178	15572	Mm.3970	NM_010488	ENSMUSG00000028546	Elavl4	Elav|Hud|PNEM	ELAV (embryonic lethal, abnormal vision, Drosophila)-like 4 (Hu antigen D)	protein-coding
chr1	139494631	139495004	781	TTS (NM_009791)	TTS (NM_009791)	-6890	NM_031164	14060	Mm.30105	NM_031164	ENSMUSG00000026368	F13b	Cf-13b|Cf13b	coagulation factor XIII, beta subunit	protein-coding
chr13	94706543	94706981	781	Intergenic	Intergenic	-82181	NM_009321	21371	Mm.379025	NM_009321	ENSMUSG00000042043	Tbca	Tbca13	tubulin cofactor A	protein-coding
chr1	137378580	137378914	781	Intergenic	Intergenic	-418299	NM_030676	26424	Mm.16794	NM_030676	ENSMUSG00000026398	Nr5a2	AU020803|D1Ertd308e|Ftf|LRH-1|UF2-H3B	nuclear receptor subfamily 5, group A, member 2	protein-coding
chr9	75564942	75565346	779	TTS (NM_001038710)	TTS (NM_001038710)	-5487	NM_016963	50875	Mm.38445	NM_016963	ENSMUSG00000058587	Tmod3	U-Tmod|UTMOD	tropomodulin 3	protein-coding
chr10	85539510	85540162	778	intron (NM_028709, intron 1 of 16)	intron (NM_028709, intron 1 of 16)	-58575	NM_001017525	74007	Mm.36544	NM_028709	ENSMUSG00000020042	Btbd11	6330404E16Rik	BTB (POZ) domain containing 11	protein-coding
chr19	25479160	25479541	777	Intergenic	ORR1C2|LTR|ERVL-MaLR	-26356	NM_015826	50796	Mm.391208	NM_015826	ENSMUSG00000024837	Dmrt1	-	doublesex and mab-3 related transcription factor 1	protein-coding
chr12	65593570	65594054	776	Intergenic	RLTR13D6|LTR|ERVK	368295	NM_027614	70948	Mm.219475	NM_027614	ENSMUSG00000035560	Wdr20rt	4921538B03Rik|4930427E19Rik|Wdr20|Wdr20b	WD repeat domain 20, retrogene	protein-coding
chr8	89271601	89272077	776	Intergenic	Intergenic	-227677	NM_021390	58198	Mm.214361	NM_021390	ENSMUSG00000031665	Sall1	Msal-3	sal-like 1 (Drosophila)	protein-coding
chr5	151734430	151734807	775	Intergenic	(TTAGGG)n|Simple_repeat|Simple_repeat	-83410	NM_027009	69263	Mm.12553	NM_027009	ENSMUSG00000033970	Rfc3	2810416I22Rik|38kDa|AU022547|Recc3	replication factor C (activator 1) 3	protein-coding
chr15	65749492	65749852	775	Intergenic	MER67C|LTR|ERV1	-37369	NM_133766	76740	Mm.260647	NM_133766	ENSMUSG00000015002	Efr3a	A130089M23Rik|BB071175|C76891|C920006C10Rik|D030063F01Rik|mKIAA0143	EFR3 homolog A	protein-coding
chr2	17933265	17933653	774	Intergenic	Intergenic	63499	NM_026627	68231	Mm.23887	NM_026627	ENSMUSG00000062651	H2afb1	1700113O17Rik|H2A.Bbd|H2al2|TSEG-1|Tseg1	H2A histone family, member B1	protein-coding
chr14	34693994	34694446	774	intron (NM_001301330, intron 3 of 18)	RLTR12E|LTR|ERVK	20292	NM_001301330	218914	Mm.27957	NM_001004436	ENSMUSG00000041408	Wapl	A530089A20Rik|BC037674|DIF-2|FOE|Wapal	WAPL cohesin release factor	protein-coding
chrX	101084179	101084612	774	intron (NM_001301840, intron 1 of 11)	intron (NM_001301840, intron 1 of 11)	1010	NM_001301840	11989	Mm.5140	NM_007515	ENSMUSG00000031297	Slc7a3	Atrc3|CAT-3|CAT3|SLC7A1|SLC7A2	solute carrier family 7 (cationic amino acid transporter, y+ system), member 3	protein-coding
chr2	71243113	71243486	774	intron (NM_001347173, intron 7 of 17)	intron (NM_001347173, intron 7 of 17)	31353	NM_001347173	13427	Mm.249479	NM_010064	ENSMUSG00000027012	Dync1i2	3110079H08Rik|AW554389|Dncic2	dynein cytoplasmic 1 intermediate chain 2	protein-coding
chr8	27240332	27240785	773	Intergenic	MT2A|LTR|ERVL	-10970	NM_013462	11556	Mm.278475	NM_013462	ENSMUSG00000031489	Adrb3	Adrb-3	adrenergic receptor, beta 3	protein-coding
chr9	3988003	3988518	772	Intergenic	RLTR13D6|LTR|ERVK	321234	NR_136940	67618	Mm.33970	NM_026276	ENSMUSG00000025894	Aasdhppt	2010309J24Rik|2810407B07Rik|AASD-PPT|CGI-80|LYS2|LYS5	aminoadipate-semialdehyde dehydrogenase-phosphopantetheinyl transferase	protein-coding
chr19	14835581	14835983	771	Intergenic	RLTR9E|LTR|ERVK	-237599	NM_011600	21888	Mm.103638	NM_011600	ENSMUSG00000024642	Tle4	5730411M05Rik|AA792082|Bce-1|Bce1|ESTM13|ESTM14|Grg4|X83332|X83333|grg-4	transducin-like enhancer of split 4	protein-coding
chr1	87226380	87226863	771	intron (NM_023314, intron 6 of 6)	intron (NM_023314, intron 6 of 6)	12682	NM_001039169	26987	Mm.227183	NM_023314	ENSMUSG00000026254	Eif4e2	2700069E09Rik|AI036339|AV129531|D0H0S6743E|Eif4el3	eukaryotic translation initiation factor 4E member 2	protein-coding
chr10	79399986	79400391	771	Intergenic	RLTR13D6|LTR|ERVK	43597	NM_001101572	624845	Mm.469866	NM_001101572	ENSMUSG00000091468	Vmn2r82	EG624845	vomeronasal 2, receptor 82	protein-coding
chr10	118044885	118045281	770	Intergenic	Intergenic	-96704	NM_010785	17245	Mm.101191	NM_010785	ENSMUSG00000020212	Mdm1	Arrd2|Mdm-1	transformed mouse 3T3 cell double minute 1	protein-coding
chr16	43800251	43800636	770	intron (NM_007877, intron 2 of 6)	intron (NM_007877, intron 2 of 6)	38222	NM_007877	13490	Mm.439735	NM_007877	ENSMUSG00000022705	Drd3	D3R	dopamine receptor D3	protein-coding
chr2	93927748	93928109	770	Intergenic	Intergenic	29172	NM_001145034	620695	Mm.482106	NM_001145034	ENSMUSG00000087006	Gm13889	Ag2|OTTMUSG00000014994	predicted gene 13889	protein-coding
chr3	72858572	72859165	769	Intergenic	Intergenic	107998	NM_001081137	69983	Mm.261054	NM_001081137	ENSMUSG00000027790	Sis	2010204N08Rik|SI|Si-s	sucrase isomaltase (alpha-glucosidase)	protein-coding
chr8	107287481	107287936	768	intron (NR_039557, intron 2 of 3).3	intron (NR_039557, intron 2 of 3).3	-5762	NM_018823	54446	Mm.390057	NM_018823	ENSMUSG00000003847	Nfat5	AI225870|B130038B15Rik|CAG-8|CAG80|NFATL1|OREBP|TonEBP|mKIAA0827|nfatz	nuclear factor of activated T cells 5	protein-coding
chr4	155670139	155670558	767	Intergenic	RLTR9D|LTR|ERVK	-1094	NM_001256107	76580	Mm.235738	NM_145124	ENSMUSG00000029060	Mib2	2210008I11Rik|Zzank1|skd	mindbomb E3 ubiquitin protein ligase 2	protein-coding	Mib2
chr8	127343119	127343520	767	intron (NM_001309391, intron 5 of 24)	intron (NM_001309391, intron 5 of 24)	43667	NM_001013580	93742	Mm.299254	NM_033620	ENSMUSG00000025812	Pard3	AA960621|AI256638|Asip|D8Ertd580e|Par-3|Par3|Pard-3|Pard3a|Phip	par-3 family cell polarity regulator	protein-coding
chr7	3586255	3586589	767	Intergenic	Intergenic	29735	NM_001290377	232790	Mm.358882	NM_175632	ENSMUSG00000054594	Oscar	mOSCAR|mOSCAR-M1|mOSCAR-M2|mOSCAR-M3	osteoclast associated receptor	protein-coding
chr14	53576986	53577345	765	Intergenic	ETnERV2-int|LTR|ERVK	676764	NM_001113358	13135	Mm.319038	NM_010015	ENSMUSG00000022174	Dad1	AI323713	defender against cell death 1	protein-coding
chr12	88045139	88045679	764	Intergenic	RLTR13D6|LTR|ERVK	90929	NM_001270792	100039087	Mm.458830	NM_001270792	ENSMUSG00000096276	Gm2042	-	predicted gene 2042	protein-coding
chr11	29597073	29597514	764	Intergenic	ETnERV2-int|LTR|ERVK	-49253	NM_001033865	78294	Mm.180003	NM_024277	ENSMUSG00000020460	Rps27a	0610006J14Rik|Uba52|Ubb|Ubc	ribosomal protein S27A	protein-coding
chr13	56143176	56143692	763	Intergenic	Intergenic	-7884	NM_001159515	26914	Mm.283802	NM_012015	ENSMUSG00000015937	H2afy	H2AF12M|mH2a1|macroH2A1	H2A histone family, member Y	protein-coding
chr15	5135153	5135518	763	Intergenic	RLTR11C_MM|LTR|ERVK	-8526	NM_001013367	105787	Mm.207004	NM_001013367	ENSMUSG00000050697	Prkaa1	AI194361|AI450832|AL024255|AMPKalpha1|C130083N04Rik	protein kinase, AMP-activated, alpha 1 catalytic subunit	protein-coding
chr8	125699411	125699842	763	Intergenic	RLTR41C|LTR|ERV1	29808	NM_028908	74393	Mm.41709	NM_028908	ENSMUSG00000050930	Map10	4933403G14Rik|AI835009|mKIAA1383	microtubule-associated protein 10	protein-coding
chr1	180888651	180889057	762	Intergenic	Intergenic	-4254	NM_177099	320202	Mm.87078	NM_177099	ENSMUSG00000066652	Lefty2	6030463A22Rik|Ebaf|Lefta|Leftb|lefty-2|lefty-B	left-right determination factor 2	protein-coding
chr6	83421783	83422172	761	intron (NM_001347313, intron 3 of 11)	intron (NM_001347313, intron 3 of 11)	19701	NM_183138	194388	Mm.211030	NM_183138	ENSMUSG00000034832	Tet3	B430006D22Rik|BC037432|D230004J03Rik	tet methylcytosine dioxygenase 3	protein-coding
chr10	27994402	27994762	760	Intergenic	RLTR25B|LTR|ERVK	-80238	NM_008983	19272	Mm.332303	NM_008983	ENSMUSG00000019889	Ptprk	AI853699|PTPk|RPTPkappa	protein tyrosine phosphatase, receptor type, K	protein-coding
chr15	28071009	28071372	759	Intergenic	Intergenic	-45342	NM_001081302	223435	Mm.485422	NM_001081302	ENSMUSG00000022263	Trio	6720464I07Rik|AA408740|Solo	triple functional domain (PTPRF interacting)	protein-coding
chr4	45815560	45815888	758	intron (NM_018741, intron 2 of 4)	intron (NM_018741, intron 2 of 4)	11103	NM_018741	75426	Mm.3919	NM_018741	ENSMUSG00000035551	Igfbpl1	2810011G06Rik|2810453O06Rik|IGFBPL	insulin-like growth factor binding protein-like 1	protein-coding
chr4	142138290	142138746	756	TTS (NM_001109685)	TTS (NM_001109685)	-54214	NM_145402	214359	Mm.27587	NM_145402	ENSMUSG00000040616	Tmem51	BC003277	transmembrane protein 51	protein-coding
chr17	84351261	84351658	754	intron (NM_183021, intron 26 of 37)	intron (NM_183021, intron 26 of 37)	114749	NM_183021	240174	Mm.246767	NM_177826	ENSMUSG00000024251	Thada	6530405K19|A930021O22|AU019899|BC052885|GITA	thyroid adenoma associated	protein-coding
chr15	9452763	9453206	754	intron (NM_029341, intron 1 of 4)	MLTR25A|LTR|ERVK	16956	NM_029341	75568	Mm.82143	NM_029341	ENSMUSG00000039676	Capsl	1700028N11Rik|AW125205	calcyphosine-like	protein-coding
chr14	11039487	11039930	754	intron (NM_001308285, intron 2 of 9)	RLTR13D6|LTR|ERVK	122327	NM_010210	14198	Mm.397619	NM_010210	ENSMUSG00000060579	Fhit	AW045638|Fra14A2	fragile histidine triad gene	protein-coding
chrX	85077646	85078015	754	intron (NM_001314038, intron 2 of 8)	MER102b|DNA|hAT-Charlie	29535	NM_001314038	13405	Mm.275608	NM_007868	ENSMUSG00000045103	Dmd	DXSmh7|DXSmh9|Dp427|Dp71|dys|mdx|pke	dystrophin, muscular dystrophy	protein-coding
chr3	53650143	53650716	751	intron (NM_172862, intron 1 of 23)	intron (NM_172862, intron 1 of 23)	6926	NM_172862	242022	Mm.38378	NM_172862	ENSMUSG00000037016	Frem2	6030440P17Rik|8430406N05Rik|Gm409|b2b1562Clo|my|ne|nv1	Fras1 related extracellular matrix protein 2	protein-coding
chr11	72420495	72420844	749	Intergenic	Intergenic	-8956	NM_177776	276829	Mm.46732	NM_177776	ENSMUSG00000045667	Smtnl2	D130058I21Rik	smoothelin-like 2	protein-coding
chr12	12927162	12927627	747	Intergenic	Intergenic	14442	NM_008709	18109	Mm.16469	NM_008709	ENSMUSG00000037169	Mycn	N-myc|Nmyc|Nmyc-1|Nmyc1|bHLHe37|c-nmyc	v-myc avian myelocytomatosis viral related oncogene, neuroblastoma derived	protein-coding		Mycn
chr12	100831727	100832168	747	intron (NM_145448, intron 2 of 12)	intron (NM_145448, intron 2 of 12)	52824	NM_145448	217830	Mm.218590	NM_145448	ENSMUSG00000021185	9030617O03Rik	-	RIKEN cDNA 9030617O03 gene	protein-coding
chr14	36914633	36914986	744	intron (NM_001347503, intron 2 of 7)	intron (NM_001347503, intron 2 of 7)	4726	NM_001347503	72972	Mm.27621	NM_027045	ENSMUSG00000058690	Ccser2	1700012P13Rik|2900054P12Rik|AI035535|AW108503|Fam190b|Gcap14	coiled-coil serine rich 2	protein-coding
chr3	64265748	64266117	744	intron (NM_001104614, intron 4 of 5)	MMERVK9E_I-int|LTR|ERVK	21485	NM_001104614	637004	Mm.469887	NM_001104614	ENSMUSG00000091572	Vmn2r3	EG637004	vomeronasal 2, receptor 3	protein-coding
chr12	100534058	100534419	744	Intergenic	Intergenic	-13416	NM_001033213	104718	Mm.295441	NM_001033213	ENSMUSG00000033530	Ttc7b	AA408451|Ttc7l1	tetratricopeptide repeat domain 7B	protein-coding
chr8	36155567	36155962	743	Intergenic	Intergenic	60936	NM_172911	244418	Mm.244971	NM_172911	ENSMUSG00000050271	Prag1	9830148H23|D8Ertd82e|NACK|Sgk223|mFLJ00269	PEAK1 related kinase activating pseudokinase 1	protein-coding
chr9	31018706	31019078	742	Intergenic	RMER16B2|LTR|ERVK	-11752	NM_001115130	235132	Mm.239355	NM_172765	ENSMUSG00000047412	Zbtb44	6030404E16Rik|Btbd15|E230011F09	zinc finger and BTB domain containing 44	protein-coding
chr16	46500744	46501099	741	Intergenic	RLTR12E|LTR|ERVK	-3954	NM_021495	58998	Mm.40477	NM_021495	ENSMUSG00000022656	Nectin3	2610301B19Rik|3000002N23Rik|4921513D19Rik|AA407785|AU016832|AW538082|CD113|Pvrl3	nectin cell adhesion molecule 3	protein-coding
chr8	56251704	56252065	741	Intergenic	MMERVK9E_I-int|LTR|ERVK	-42668	NM_008278	15446	Mm.18832	NM_008278	ENSMUSG00000031613	Hpgd	15-PGDH|AV026552	hydroxyprostaglandin dehydrogenase 15 (NAD)	protein-coding
chr14	20048539	20048941	740	Intergenic	Intergenic	34432	NM_026209	67509	Mm.292423	NM_026209	ENSMUSG00000045107	Saysd1	1810063B07Rik|4930488P03Rik	SAYSVFN motif domain containing 1	protein-coding
chr18	11486868	11487316	740	Intergenic	Intergenic	-146184	NM_001252495	225182	Mm.154275	NM_175458	ENSMUSG00000041238	Rbbp8	9930104E21Rik|CtIP|RBBP-8|RIM|SAE2	retinoblastoma binding protein 8	protein-coding
chr1	54484691	54485350	739	intron (NM_001163314, intron 25 of 26)	L1MA4|LINE|L1	-45994	NM_001033194	98488	Mm.25856	NM_001033194	ENSMUSG00000041303	Gtf3c3	TF3C-gamma|TFIIIC102	general transcription factor IIIC, polypeptide 3	protein-coding
chr5	88679351	88679774	738	Intergenic	Intergenic	-3391	NM_178700	231413	Mm.332474	NM_178700	ENSMUSG00000044221	Grsf1	BB232551|C80280|D5Wsu31e	G-rich RNA sequence binding factor 1	protein-coding
chr2	76805236	76805608	738	intron (NM_028004, intron 68 of 191)	intron (NM_028004, intron 68 of 191)	130107	NM_031256	83435	Mm.41636	NM_031256	ENSMUSG00000002733	Plekha3	FAPP1	pleckstrin homology domain-containing, family A (phosphoinositide binding specific) member 3	protein-coding
chr16	9083667	9084051	737	Intergenic	Intergenic	253759	NM_001081400	69053	Mm.390868	NM_001081400	ENSMUSG00000022507	1810013L24Rik	1110017P05Rik|3010002C02Rik|AA792997|AW124177|Gm19906|R74903	RIKEN cDNA 1810013L24 gene	protein-coding
chr2	179571247	179571607	737	intron (NM_001316723, intron 2 of 5)	MER21B|LTR|ERVL	128996	NM_001316723	12561	Mm.184711	NM_009867	ENSMUSG00000000305	Cdh4	AW120700|R-CAD|R-Cadh|Rcad	cadherin 4	protein-coding
chr3	131102261	131102647	737	Intergenic	Intergenic	-7843	NM_001276402	16842	Mm.255219	NM_010703	ENSMUSG00000027985	Lef1	3000002B05|AI451430|Lef-1	lymphoid enhancer binding factor 1	protein-coding
chr10	37212443	37212902	737	Intergenic	Intergenic	-73746	NM_008538	17118	Mm.30059	NM_008538	ENSMUSG00000069662	Marcks	Macs|PKCSL	myristoylated alanine rich protein kinase C substrate	protein-coding
chr1	128392365	128392768	737	intron (NM_177445, intron 4 of 15)	intron (NM_177445, intron 4 of 15)	24850	NM_177445	226414	Mm.28693	NM_145507	ENSMUSG00000026356	Dars	5730439G15Rik	aspartyl-tRNA synthetase	protein-coding
chr11	96780257	96780619	736	Intergenic	RLTR11B|LTR|ERVK	-2883	NM_028965	74479	Mm.270781	NM_028965	ENSMUSG00000020876	Snx11	4933439F10Rik|A930041K09Rik|AI117694	sorting nexin 11	protein-coding
chr2	104220130	104220497	736	intron (NM_001033347, intron 11 of 20)	intron (NM_001033347, intron 11 of 20)	97544	NM_026634	68243	Mm.158191	NM_026634	ENSMUSG00000032671	A930018P22Rik	-	RIKEN cDNA A930018P22 gene	protein-coding
chr11	98964541	98964868	735	intron (NM_001176528, intron 1 of 7)	intron (NM_001176528, intron 1 of 7)	4233	NM_001176528	19401	Mm.439744	NM_009024	ENSMUSG00000037992	Rara	Nr1b1|RAR|RARalpha1	retinoic acid receptor, alpha	protein-coding
chr18	35138033	35138454	735	intron (NM_009818, intron 1 of 17)	intron (NM_009818, intron 1 of 17)	19331	NM_009818	12385	Mm.18962	NM_009818	ENSMUSG00000037815	Ctnna1	2010010M04Rik|AA517462|AI988031|Catna1	catenin (cadherin associated protein), alpha 1	protein-coding
chr4	22144841	22145329	735	Intergenic	RLTR13D6|LTR|ERVK	-212458	NR_104380	269514	Mm.40708	NM_172988	ENSMUSG00000040410	Fbxl4	AI836810|FBL4|FBL5	F-box and leucine-rich repeat protein 4	protein-coding
chr16	41633904	41634287	734	intron (NM_001347236, intron 1 of 6)	intron (NM_001347236, intron 1 of 6)	100753	NM_175548	268890	Mm.310524	NM_175548	ENSMUSG00000061080	Lsamp	5430428I19|AW046674|B130007O04Rik|D930023J12Rik|Lam|Lamp	limbic system-associated membrane protein	protein-coding
chr12	4897992	4898408	734	intron (NM_145441, intron 2 of 6)	MLTR25A|LTR|ERVK	9320	NM_145441	217379	Mm.259170	NM_145441	ENSMUSG00000020634	Ubxn2a	6330407P03Rik|Ubxd4	UBX domain protein 2A	protein-coding
chr1	133493362	133493694	732	Intergenic	Intergenic	-69316	NM_011439	20668	Mm.8575	NM_011439	ENSMUSG00000070643	Sox13	AA407916|AW259412|AW540933|Sox-13	SRY (sex determining region Y)-box 13	protein-coding
chr1	133492468	133492958	732	Intergenic	Intergenic	-68501	NM_011439	20668	Mm.8575	NM_011439	ENSMUSG00000070643	Sox13	AA407916|AW259412|AW540933|Sox-13	SRY (sex determining region Y)-box 13	protein-coding
chr4	45654282	45654834	731	Intergenic	Intergenic	-29031	NM_001033412	329839	Mm.331582	NM_001033412		Gm829	-	predicted gene 829	protein-coding
chr5	75085190	75085560	731	Intergenic	Intergenic	9774	NM_133256	14843	Mm.218752	NM_133256	ENSMUSG00000035946	Gsx2	Gsh-2|Gsh2	GS homeobox 2	protein-coding
chr7	107339524	107339986	730	intron (NR_035497, intron 2 of 3)	intron (NR_035497, intron 2 of 3)	-31035	NM_021889	60510	Mm.302793	NM_021889	ENSMUSG00000062542	Syt9	-	synaptotagmin IX	protein-coding
chr7	106645238	106645680	729	promoter-TSS (NM_001277183)	promoter-TSS (NM_001277183)	-814	NM_001277182	434223	Mm.276443	NM_001277179		Gm1966	-	predicted gene 1966	protein-coding
chr11	76351215	76351679	729	intron (NM_008750, intron 1 of 7)	intron (NM_008750, intron 1 of 7)	47694	NM_008750	18230	Mm.27915	NM_008750	ENSMUSG00000020844	Nxn	l11Jus13	nucleoredoxin	protein-coding
chr11	9116997	9117374	729	promoter-TSS (NM_009477)	promoter-TSS (NM_009477)	-823	NM_001159401	22271	Mm.4610	NM_009477	ENSMUSG00000020407	Upp1	AI325217|UPase|UdRPase|Up|Upp	uridine phosphorylase 1	protein-coding
chr11	47640575	47640963	729	Intergenic	Intergenic	-261467	NM_011891	24052	Mm.338890	NM_011891	ENSMUSG00000020354	Sgcd	35kDa|delta-SG	sarcoglycan, delta (dystrophin-associated glycoprotein)	protein-coding
chr13	35852941	35853512	727	intron (NM_001123386, intron 2 of 6)	intron (NM_001123386, intron 2 of 6)	53121	NM_145938	208366	Mm.35545	NM_145938	ENSMUSG00000021418	Rpp40	D8Bwg1265e|Rnasep1	ribonuclease P 40 subunit	protein-coding
chr9	3563047	3563546	722	intron (NM_001033322, intron 1 of 7)	RLTR13D6|LTR|ERVK	30947	NM_001033322	234889	Mm.91240	NM_001033322	ENSMUSG00000041624	Gucy1a2	6330407I18Rik|A230060L24Rik	guanylate cyclase 1, soluble, alpha 2	protein-coding
chr8	12504196	12504523	721	Intergenic	Intergenic	-68690	NM_024279	78634	Mm.116871	NM_024279	ENSMUSG00000010435	Spaca7	1700094C09Rik	sperm acrosome associated 7	protein-coding
chr4	64497728	64498189	721	Intergenic	SYNREP_MM|Satellite|Satellite	-450943	NM_011607	21923	Mm.980	NM_011607	ENSMUSG00000028364	Tnc	AI528729|C130033P17Rik|Hxb|TN|TN-C|Ten|cytotactin|tenascin-C	tenascin C	protein-coding
chr4	128811348	128811797	719	Intergenic	MLT1J1|LTR|ERVL-MaLR	-5460	NM_001081098	230761	Mm.22616	NM_001081098	ENSMUSG00000028799	Zfp362	-	zinc finger protein 362	protein-coding
chr11	30491887	30492318	718	Intergenic	RLTR13D6|LTR|ERVK	-20273	NM_001100394	75087	Mm.159422	NM_001100394	ENSMUSG00000040919	4930505A04Rik	-	RIKEN cDNA 4930505A04 gene	protein-coding
chr12	67059119	67059859	718	intron (NM_001193266, intron 1 of 16)	GSAT_MM|Satellite|Satellite	163060	NM_207010	320772	Mm.227680	NM_207010	ENSMUSG00000034912	Mdga2	6720489L24Rik|9330209L04Rik|Adp|Mamdc1	MAM domain containing glycosylphosphatidylinositol anchor 2	protein-coding
chr11	8754443	8754882	718	Intergenic	MMERVK9C_I-int|LTR|ERVK	-90127	NM_001083587	319939	Mm.337820	NM_001083587	ENSMUSG00000020422	Tns3	BC023928|F830010I22Rik|TEM6|Tens1	tensin 3	protein-coding
chr13	64565858	64566173	717	Intergenic	Intergenic	-68223	NM_001195435	68880	Mm.390594	NM_001195435	ENSMUSG00000096537	1190003K10Rik	-	RIKEN cDNA 1190003K10 gene	protein-coding
chr8	81893207	81893777	716	intron (NM_001024617, intron 10 of 24)	intron (NM_001024617, intron 10 of 24)	509094	NM_001254747	16168	Mm.4392	NM_008357	ENSMUSG00000031712	Il15	AI503618|IL-15	interleukin 15	protein-coding
chr11	101682026	101682359	716	Intergenic	RLTR25B|LTR|ERVK	16651	NM_025404	80981	Mm.266840	NM_025404	ENSMUSG00000034936	Arl4d	1110036H21Rik|ARL6|AW456149|Arf4l|Arfl4|Arl5	ADP-ribosylation factor-like 4D	protein-coding
chr5	115464766	115465178	715	Intergenic	RLTR11A|LTR|ERVK	-1294	NM_011107	18778	Mm.20190	NM_011107	ENSMUSG00000029522	Pla2g1b	Pla2a|sPLA2IB	phospholipase A2, group IB, pancreas	protein-coding
chr4	23622207	23622599	715	Intergenic	Intergenic	-874059	NM_199467	212377	Mm.120919	NM_199467	ENSMUSG00000045751	Mms22l	F730047E07Rik|Gm134	MMS22-like, DNA repair protein	protein-coding
chr17	40495510	40495868	713	Intergenic	RLTR13D6|LTR|ERVK	-24333	NM_001177584	100126778	Mm.422023	NM_001177584	ENSMUSG00000090747	Esp8	Gm17495	exocrine gland secreted peptide 8	protein-coding
chr3	102605300	102605634	713	Intergenic	RLTR11B|LTR|ERVK	-129303	NM_027533	70747	Mm.27469	NM_027533	ENSMUSG00000027858	Tspan2	6330415F13Rik|B230119D02Rik|tspan-2	tetraspanin 2	protein-coding
chr2	76817787	76818181	713	intron (NM_028004, intron 47 of 191)	intron (NM_028004, intron 47 of 191)	142669	NM_031256	83435	Mm.41636	NM_031256	ENSMUSG00000002733	Plekha3	FAPP1	pleckstrin homology domain-containing, family A (phosphoinositide binding specific) member 3	protein-coding
chr17	32295812	32296200	713	Intergenic	RLTR11B|LTR|ERVK	-11873	NM_001286630	57261	Mm.253518	NM_020508	ENSMUSG00000024002	Brd4	Brd5|HUNK1|MCAP|WI-11513	bromodomain containing 4	protein-coding
chr10	109521736	109522104	712	Intergenic	RLTR9A3|LTR|ERVK	478299	NM_001081035	260315	Mm.225050	NM_177797	ENSMUSG00000020181	Nav3	4732483H20Rik|9630020C08Rik|POMFIL1|Pomfil1p|mKIAA0938|unc53H3	neuron navigator 3	protein-coding
chr8	78068173	78068744	711	Intergenic	Intergenic	-144884	NM_183096	73301	Mm.61243	NM_183096	ENSMUSG00000037101	Ttc29	1700031F13Rik	tetratricopeptide repeat domain 29	protein-coding
chr5	85173938	85174280	711	Intergenic	RLTR11D|LTR|ERVK	-756727	NM_007937	13839	Mm.137991	NM_007937	ENSMUSG00000029245	Epha5	AI854630|AW125296|Cek7|Ehk1|Els1|Hek7|Rek7|bsk	Eph receptor A5	protein-coding
chr17	75557018	75557442	710	Intergenic	Intergenic	-5284	NM_133747	72722	Mm.24641	NM_133747	ENSMUSG00000002017	Fam98a	2810405J04Rik|AL024114	family with sequence similarity 98, member A	protein-coding
chr3	141849160	141849567	709	intron (NM_001277216, intron 9 of 11)	MLTR14|LTR|ERV1	82225	NM_001277220	12167	Mm.39089	NM_007560	ENSMUSG00000052430	Bmpr1b	AI385617|ALK-6|AV355320|Acvrlk6|Alk6|BMPR-1B|BMPR-IB|CFK-43a|SKR6	bone morphogenetic protein receptor, type 1B	protein-coding
chr13	67798654	67799183	708	intron (NR_045194, intron 2 of 2)	RLTR13D6|LTR|ERVK	-14898	NM_198322	212569	Mm.358842	NM_198322	ENSMUSG00000030446	Zfp273	6820416H06Rik|Rslcan1	zinc finger protein 273	protein-coding
chr1	52953513	52953900	708	promoter-TSS (NM_144953)	promoter-TSS (NM_144953)	-866	NM_144953	67080	Mm.236287	NM_144953	ENSMUSG00000043629	1700019D03Rik	2410136C24Rik|AA410151|smAKAP	RIKEN cDNA 1700019D03 gene	protein-coding
chr5	18688479	18688888	707	Intergenic	RLTR9E|LTR|ERVK	-328270	NM_010305	14677	Mm.254629	NM_010305	ENSMUSG00000057614	Gnai1	AU046200|Gialpha1|Gnai-1	guanine nucleotide binding protein (G protein), alpha inhibiting 1	protein-coding
chr1	16129978	16130331	707	intron (NM_133832, intron 4 of 5)	intron (NM_133832, intron 4 of 5)	24272	NM_133832	98711	Mm.274376	NM_133832	ENSMUSG00000025921	Rdh10	3110069K09Rik|4921506A21Rik|AI875664|AW549993|D1Ertd762e|m366Asp	retinol dehydrogenase 10 (all-trans)	protein-coding
chr19	11298934	11299288	706	intron (NR_045317, intron 2 of 2)	ETnERV2-int|LTR|ERVK	-15298	NM_183190	269063	Mm.268940	NM_183190	ENSMUSG00000054523	Ms4a5	-	membrane-spanning 4-domains, subfamily A, member 5	protein-coding
chr1	80237392	80237823	706	Intergenic	Intergenic	-23663	NM_173425	241128	Mm.145511	NM_173425	ENSMUSG00000043230	Fam124b	A830043J08Rik	family with sequence similarity 124, member B	protein-coding
chr3	98572762	98573108	706	Intergenic	MMERVK9E_I-int|LTR|ERVK	-8897	NM_008294	15495	Mm.14309	NM_008294	ENSMUSG00000095143	Hsd3b4	-	hydroxy-delta-5-steroid dehydrogenase, 3 beta- and steroid delta-isomerase 4	protein-coding
chr12	14088919	14089334	706	Intergenic	Intergenic	62912	NM_029007	105005	Mm.227253	NM_029007	ENSMUSG00000020607	Fam84a	2310003N02Rik|4731402F03Rik|AW125753|Nse1	family with sequence similarity 84, member A	protein-coding
chr10	120171231	120171866	705	intron (NM_028679, intron 5 of 11)	intron (NM_028679, intron 5 of 11)	29989	NM_028679	73914	Mm.146194	NM_028679	ENSMUSG00000020227	Irak3	4833428C18Rik|AI563835|IRAK-M	interleukin-1 receptor-associated kinase 3	protein-coding
chr14	15978373	15978804	705	Intergenic	Intergenic	-270726	NM_021504	59007	Mm.258381	NM_021504	ENSMUSG00000021785	Ngly1	1110002C09Rik|PNGase|Png1	N-glycanase 1	protein-coding
chr3	93708711	93709293	705	Intergenic	RLTR13D6|LTR|ERVK	-32719	NM_148949	207213	Mm.425165	NM_148949	ENSMUSG00000094084	Tdpoz1	2cpoz56|Mapp2|Spopl1	TD and POZ domain containing 1	protein-coding
chr7	13014227	13014721	705	Intergenic	Intergenic	-4674	NM_001024699	232879	Mm.279272	NM_001024699	ENSMUSG00000049600	Zbtb45	BB161562|Gm157|Zfp499	zinc finger and BTB domain containing 45	protein-coding
chr14	27347269	27347671	704	intron (NM_001289687, intron 1 of 9)	intron (NM_001289687, intron 1 of 9)	11433	NM_001289687	71704	Mm.248606	NM_027871	ENSMUSG00000021895	Arhgef3	1200004I24Rik|9830169H03Rik|C76747|Xpln	Rho guanine nucleotide exchange factor (GEF) 3	protein-coding
chr1	178850625	178850904	703	intron (NM_001161665, intron 5 of 14)	intron (NM_001161665, intron 5 of 14)	321639	NM_001161665	269152	Mm.129727	NM_177724	ENSMUSG00000026494	Kif26b	4832420M10|BC056349|D230039L06Rik	kinesin family member 26B	protein-coding
chr5	116591809	116592172	702	promoter-TSS (NM_026886)	promoter-TSS (NM_026886)	-173	NM_026886	68955	Mm.146779	NM_026886	ENSMUSG00000063919	Srrm4	1500001A10Rik|B230202K19Rik|bv|mKIAA1853|nSR100	serine/arginine repetitive matrix 4	protein-coding
chr3	62938592	62939060	702	Intergenic	Intergenic	-333686	NM_177346	229357	Mm.95181	NM_177346	ENSMUSG00000043441	Gpr149	9630018L10Rik|Ieda|PGR10|R35	G protein-coupled receptor 149	protein-coding
chr5	128482998	128483347	701	Intergenic	Intergenic	-50095	NM_172885	243274	Mm.447698	NM_172885	ENSMUSG00000034310	Tmem132d	C630028F04Rik	transmembrane protein 132D	protein-coding
chr6	20687111	20687498	701	Intergenic	MMERVK9E_I-int|LTR|ERVK	-528805	NM_019697	16508	Mm.425316	NM_019697	ENSMUSG00000060882	Kcnd2	AI839615|AW555701|Kv4.2|R75121|mKIAA1044	potassium voltage-gated channel, Shal-related family, member 2	protein-coding
chr18	42308041	42308417	701	intron (NM_172626, intron 8 of 19)	intron (NM_172626, intron 8 of 19)	32876	NM_172626	225432	Mm.329400	NM_172626	ENSMUSG00000024491	Rbm27	A730010I06|AI043120|Psc1|mKIAA1311	RNA binding motif protein 27	protein-coding
chr12	41727301	41727634	701	intron (NM_053122, intron 6 of 6)	intron (NM_053122, intron 6 of 6)	-241410	NM_010733	16981	Mm.404786	NM_010733	ENSMUSG00000036295	Lrrn3	NLRR-3	leucine rich repeat protein 3, neuronal	protein-coding
chr12	16747700	16748041	700	intron (NM_001252071, intron 1 of 32)	(TTAGGG)n|Simple_repeat|Simple_repeat	9369	NM_001252071	268527	Mm.428062	NM_015764	ENSMUSG00000036523	Greb1	5730583K22Rik|9130004E13|AF180470|AU023194|mKIAA0575	gene regulated by estrogen in breast cancer protein	protein-coding
chr4	20022236	20022626	700	intron (NM_001317723, intron 3 of 4)	intron (NM_001317723, intron 3 of 4)	14102	NM_015767	50500	Mm.24375	NM_015767	ENSMUSG00000073988	Ttpa	alpha-TTP	tocopherol (alpha) transfer protein	protein-coding
chr11	69564399	69564739	699	intron (NM_144824, intron 3 of 9)	intron (NM_144824, intron 3 of 9)	-4332	NM_007911	13643	Mm.249637	NM_007911	ENSMUSG00000003934	Efnb3	EFL-6|ELF-3|Elk-L3|Epl8|LERK-8|NLERK-2	ephrin B3	protein-coding
chr8	72676870	72677323	699	intron (NM_176940, intron 9 of 18)	RLTR13D6|LTR|ERVK	30385	NM_176940	319555	Mm.212927	NM_176940	ENSMUSG00000048148	Nwd1	A230063L24Rik	NACHT and WD repeat domain containing 1	protein-coding
chr1	119049000	119049397	697	intron (NM_001081125, intron 1 of 13)	intron (NM_001081125, intron 1 of 13)	4421	NM_001081125	14633	Mm.273292	NM_001081125	ENSMUSG00000048402	Gli2	-	GLI-Kruppel family member GLI2	protein-coding
chr8	12050828	12051201	697	Intergenic	Intergenic	210493	NM_029326	75528	Mm.440342	NM_029326	ENSMUSG00000031512	Tex29	1700018L24Rik	testis expressed 29	protein-coding
chr7	80746375	80746759	696	intron (NM_016721, intron 15 of 37)	L1M4|LINE|L1	56764	NM_016721	29875	Mm.207619	NM_016721	ENSMUSG00000030536	Iqgap1	AA682088|D7Ertd237e|D7Ertd257e|mKIAA0051	IQ motif containing GTPase activating protein 1	protein-coding
chr4	153152937	153153300	695	Intergenic	(TTAGGG)n|Simple_repeat|Simple_repeat	329712	NM_001099299	230959	Mm.318874	NM_001099299	ENSMUSG00000039546	Ajap1	Gm573	adherens junction associated protein 1	protein-coding
chr2	146062456	146063007	695	Intergenic	Intergenic	127947	NM_175280	78774	Mm.136347	NM_175280	ENSMUSG00000037143	Cfap61	4930529M08Rik|BB178539|BC024760	cilia and flagella associated protein 61	protein-coding
chr4	82401515	82401945	694	intron (NM_001113210, intron 2 of 11)	intron (NM_001113210, intron 2 of 11)	104049	NM_001113209	18028	Mm.317947	NM_008687	ENSMUSG00000008575	Nfib	6720429L07Rik|CTF|E030026I10Rik|NF-I/B|NF1-B|NFI-B	nuclear factor I/B	protein-coding
chr14	105851241	105851793	693	Intergenic	Intergenic	45302	NM_011897	24064	Mm.89982	NM_011897	ENSMUSG00000022114	Spry2	sprouty2	sprouty homolog 2 (Drosophila)	protein-coding
chr3	7682637	7683178	693	Intergenic	RLTR13D6|LTR|ERVK	-69147	NM_001313889	16196	Mm.3825	NM_008371	ENSMUSG00000040329	Il7	A630026I06Rik|Il-7|hlb368	interleukin 7	protein-coding
chr4	101889316	101889750	692	TTS (NM_001331179)	TTS (NM_001331179)	4256	NM_001331179	242574	Mm.34251	NM_001331179	ENSMUSG00000046133	C130073F10Rik	-	RIKEN cDNA C130073F10 gene	protein-coding
chr5	13982271	13982823	691	Intergenic	Intergenic	-42729	NM_011348	20349	Mm.134093	NM_011348	ENSMUSG00000063531	Sema3e	6430702L12|AA408817|Semah|mKIAA0331	sema domain, immunoglobulin domain (Ig), short basic domain, secreted, (semaphorin) 3E	protein-coding
chr8	85441608	85442184	690	Intergenic	Intergenic	-9055	NR_033144	66714	Mm.272748	NM_025722	ENSMUSG00000036934	4921524J17Rik	-	RIKEN cDNA 4921524J17 gene	protein-coding
chr12	40995592	40995940	689	Intergenic	RLTR12D|LTR|ERVK	-28324	NM_053122	93757	Mm.363813	NM_053122	ENSMUSG00000056899	Immp2l	AI853880|IMP2	IMP2 inner mitochondrial membrane peptidase-like (S. cerevisiae)	protein-coding
chr12	86498804	86499203	688	intron (NM_001159500, intron 3 of 6)	intron (NM_001159500, intron 3 of 6)	77359	NM_011934	26380	Mm.235550	NM_011934	ENSMUSG00000021255	Esrrb	Err2|Errb|Estrrb|Nr3b2	estrogen related receptor, beta	protein-coding
chr17	70828630	70829008	687	Intergenic	Intergenic	17958	NM_001164077	21815	Mm.101034	NM_009372	ENSMUSG00000047407	Tgif1	AA959811|AI462167|Tgif	TGFB-induced factor homeobox 1	protein-coding
chr6	67111461	67111959	686	Intergenic	Intergenic	-74303	NM_007836	13197	Mm.72235	NM_007836	ENSMUSG00000036390	Gadd45a	AA545191|Ddit1|GADD45	growth arrest and DNA-damage-inducible 45 alpha	protein-coding
chr3	102717931	102718314	686	Intergenic	RLTR11B|LTR|ERVK	-16648	NM_027533	70747	Mm.27469	NM_027533	ENSMUSG00000027858	Tspan2	6330415F13Rik|B230119D02Rik|tspan-2	tetraspanin 2	protein-coding
chr7	35530510	35530985	685	intron (NM_028034, intron 1 of 11)	RLTR13D6|LTR|ERVK	6997	NM_028034	71981	Mm.47904	NM_028034	ENSMUSG00000030491	Tdrd12	2410004F06Rik|2410070K17Rik|ECAT8|EG434165|G1-476-14|repro23	tudor domain containing 12	protein-coding
chr5	108065373	108065769	684	promoter-TSS (NM_013827)	promoter-TSS (NM_013827)	-103	NM_001253879	17765	Mm.257149	NM_013827	ENSMUSG00000029267	Mtf2	9230112N11Rik|AA537621|C76717|M96|Pcl2	metal response element binding transcription factor 2	protein-coding
chr8	117493549	117493896	684	Intergenic	RMER10A|LTR|ERVL	-4553	NM_172285	234779	Mm.192699	NM_172285	ENSMUSG00000034330	Plcg2	PLC-gamma-2|PLCgamma2|Plcg-2	phospholipase C, gamma 2	protein-coding
chr5	8488843	8489263	683	Intergenic	RMER1B|Other|Other	66215	NM_001289595	319653	Mm.146262	NM_178766	ENSMUSG00000054099	Slc25a40	B230315F11Rik	solute carrier family 25, member 40	protein-coding
chr2	20209263	20209658	681	Intergenic	RLTR17|LTR|ERVK	-80453	NM_001081006	208618	Mm.237935	NM_029895	ENSMUSG00000036617	Etl4	6620402G01Rik|9430077C05Rik|BC026657|E330027G05Rik|Etl-4|Skt	enhancer trap locus 4	protein-coding
chr7	118593785	118594150	679	intron (NM_001331203, intron 1 of 2)	intron (NM_001331203, intron 1 of 2)	1521	NM_001331204	381914	Mm.291232	NM_001331201	ENSMUSG00000109284	B230311B06Rik	Gm1695	RIKEN cDNA B230311B06 gene	protein-coding
chr7	4536365	4536753	679	Intergenic	MLTR13|LTR|ERVK	-4117	NM_001033548	436022	Mm.425359	NM_001033548	ENSMUSG00000055809	Dnaaf3	6030429G01Rik|b2b1739Clo	dynein, axonemal assembly factor 3	protein-coding
chr12	12177418	12177825	678	Intergenic	RMER10A|LTR|ERVL	-84518	NM_001146119	76820	Mm.440802	NM_029758	ENSMUSG00000020589	Fam49a	2410157M17Rik|9630047E15|D12Ertd553e	family with sequence similarity 49, member A	protein-coding
chr14	70623140	70623478	678	intron (NM_001252664, intron 1 of 14)	intron (NM_001252664, intron 1 of 14)	3756	NM_001252663	13829	Mm.210863	NM_013514	ENSMUSG00000022099	Dmtn	AI325486|Epb4.9|Epb49|dematin	dematin actin binding protein	protein-coding
chr5	73219647	73219968	677	intron (NM_028194, intron 2 of 62)	intron (NM_028194, intron 2 of 62)	36811	NM_028194	72313	Mm.260594	NM_028194	ENSMUSG00000070733	Fryl	2010313D22Rik|2310004H21Rik|2510002A14Rik|9030227G01Rik|mKIAA0826	FRY like transcription coactivator	protein-coding
chrX	98920029	98920340	676	Intergenic	L1_Mur3|LINE|L1	-17597	NM_207633	77929	Mm.212290	NM_207633	ENSMUSG00000047694	Yipf6	A430107J06Rik	Yip1 domain family, member 6	protein-coding
chr5	30058279	30058621	676	non-coding (NR_033402, exon 7 of 7)	non-coding (NR_033402, exon 7 of 7)	15175	NR_033402	22171	Mm.268395	NM_021288	ENSMUSG00000025747	Tyms	Ts	thymidylate synthase	protein-coding
chr8	85472974	85473430	675	Intergenic	B1_Mur2|SINE|Alu	-19415	NM_173866	108682	Mm.200423	NM_173866	ENSMUSG00000031700	Gpt2	4631422C05Rik|ALT2|AU014768|AU041193|C87201	glutamic pyruvate transaminase (alanine aminotransferase) 2	protein-coding
chr3	60106460	60107011	675	Intergenic	RLTR13G|LTR|ERVK	24866	NM_032400	84112	Mm.125110	NM_032400	ENSMUSG00000027762	Sucnr1	Gpr91	succinate receptor 1	protein-coding
chr13	23491966	23492404	675	Intergenic	Intergenic	-3328	NM_001289614	238555	Mm.129668	NM_175938	ENSMUSG00000053216	Btn2a2	Btn2|D030063K05	butyrophilin, subfamily 2, member A2	protein-coding
chr2	57629421	57629847	674	Intergenic	(TTAGGG)n|Simple_repeat|Simple_repeat	-368521	NM_172855	241391	Mm.484118	NM_172855	ENSMUSG00000026828	Galnt5	4832424J23	UDP-N-acetyl-alpha-D-galactosamine:polypeptide N-acetylgalactosaminyltransferase 5	protein-coding
chr4	62314574	62314931	673	intron (NM_001045528, intron 19 of 27)	intron (NM_001045528, intron 19 of 27)	23205	NM_001290518	20530	Mm.292539	NM_025286	ENSMUSG00000066152	Slc31a2	AI604396|CTR2	solute carrier family 31, member 2	protein-coding
chr13	35738175	35738570	673	intron (NM_009881, intron 3 of 9)	intron (NM_009881, intron 3 of 9)	-3030	NM_001123386	12593	Mm.29002	NM_009881	ENSMUSG00000059288	Cdyl	AI325931	chromodomain protein, Y chromosome-like	protein-coding
chr11	46020265	46020662	673	Intergenic	Intergenic	-34039	NM_001291890	11492	Mm.89940	NM_009616	ENSMUSG00000011256	Adam19	AL024287|MADDAM|MTLNB|Mltnb	a disintegrin and metallopeptidase domain 19 (meltrin beta)	protein-coding
chr18	30697899	30698377	672	Intergenic	RLTR13D6|LTR|ERVK	425242	NM_181414	225326	Mm.194127	NM_181414	ENSMUSG00000033628	Pik3c3	5330434F23Rik|Vps34	phosphoinositide-3-kinase, class 3	protein-coding
chr18	67341431	67342080	672	intron (NR_033214, intron 1 of 3)	intron (NR_033214, intron 1 of 3)	-1809	NM_007702	12683	Mm.449	NM_007702	ENSMUSG00000024526	Cidea	AW212747	cell death-inducing DNA fragmentation factor, alpha subunit-like effector A	protein-coding
chr3	88575517	88575855	671	Intergenic	RLTR11B|LTR|ERVK	-3985	NM_025448	66256	Mm.7091	NM_025448	ENSMUSG00000041355	Ssr2	1500032E05Rik|AI315033|AU020133|TLAP|TRAPB|TRAPbeta	signal sequence receptor, beta	protein-coding
chr5	69489026	69489439	671	Intergenic	RLTR25A|LTR|ERVK	53415	NM_023784	75581	Mm.154776	NM_023784	ENSMUSG00000029158	Yipf7	2310016N21Rik|Yip1b	Yip1 domain family, member 7	protein-coding
chr9	3872061	3872399	671	intron (NM_001033322, intron 7 of 7)	MMERVK9C_I-int|LTR|ERVK	339881	NM_001033322	234889	Mm.91240	NM_001033322	ENSMUSG00000041624	Gucy1a2	6330407I18Rik|A230060L24Rik	guanylate cyclase 1, soluble, alpha 2	protein-coding
chr5	109980765	109981137	670	Intergenic	MMERVK9E_I-int|LTR|ERVK	-15576	NM_145563	69504	Mm.441438	NM_145563	ENSMUSG00000066613	Zfp932	2310001H12Rik|Znf431	zinc finger protein 932	protein-coding
chr12	119777544	119777872	670	Intergenic	RLTR13E|LTR|ERVK	-168254	NM_001294154	217951	Mm.387395	NM_001160385	ENSMUSG00000048004	Tmem196	Gm528	transmembrane protein 196	protein-coding
chr1	35944358	35944695	670	Intergenic	Intergenic	-123874	NM_015818	50785	Mm.213566	NM_015818	ENSMUSG00000045216	Hs6st1	6Ost1	heparan sulfate 6-O-sulfotransferase 1	protein-coding
chr13	80723207	80723566	669	Intergenic	RLTR9A3B|LTR|ERVK	-160036	NM_001042591	105171	Mm.423137	NM_001042591	ENSMUSG00000074794	Arrdc3	AI450344|mKIAA1376	arrestin domain containing 3	protein-coding
chr2	71866630	71866967	668	intron (NR_039557, intron 3 of 3).2	intron (NR_039557, intron 3 of 3).2	-6426	NM_172665	228026	Mm.34411	NM_172665	ENSMUSG00000006494	Pdk1	B830012B01|D530020C15Rik	pyruvate dehydrogenase kinase, isoenzyme 1	protein-coding
chr5	117396538	117396972	668	Intergenic	Intergenic	-7732	NM_028128	72151	Mm.27997	NM_028128	ENSMUSG00000029363	Rfc5	2610020K06Rik|2610209F07Rik|36.5kDa|36kDa|Recc5	replication factor C (activator 1) 5	protein-coding
chr11	8575639	8576034	667	intron (NM_001083587, intron 4 of 30)	MLTR14|LTR|ERV1	88699	NM_001083587	319939	Mm.337820	NM_001083587	ENSMUSG00000020422	Tns3	BC023928|F830010I22Rik|TEM6|Tens1	tensin 3	protein-coding
chr1	11277744	11278301	667	intron (NM_001033636, intron 3 of 5)	RLTR41C|LTR|ERV1	14059	NM_001033636	109294	Mm.123247	NM_029525	ENSMUSG00000048960	Prex2	6230420N16Rik|AI316880|AI553603|C030045D06Rik|D430013K02|Depdc2|P-Rex2	phosphatidylinositol-3,4,5-trisphosphate-dependent Rac exchange factor 2	protein-coding
chr6	97951690	97952045	667	intron (NM_001113198, intron 2 of 9)	intron (NM_001113198, intron 2 of 9)	22050	NM_001178049	17342	Mm.333284	NM_008601	ENSMUSG00000035158	Mitf	BCC2|Bhlhe32|Gsfbcc2|Vitiligo|Wh|bw|mi|vit	microphthalmia-associated transcription factor	protein-coding
chr14	118977366	118977801	666	intron (NM_008929, intron 11 of 11)	intron (NM_008929, intron 11 of 11)	39651	NM_008929	100037258	Mm.12616	NM_008929	ENSMUSG00000022136	Dnajc3	AA408985|AU067833|Dnajc3a|Dnajc3b|Prkri|mp58|p58|p58IPK	DnaJ heat shock protein family (Hsp40) member C3	protein-coding
chr10	43477507	43478010	665	Intergenic	Intergenic	-1382	NM_199028	331623	Mm.490388	NM_199028	ENSMUSG00000038214	Bend3	mKIAA1553	BEN domain containing 3	protein-coding
chr16	78827809	78828098	665	Intergenic	Intergenic	-102995	NM_139134	246048	Mm.77895	NM_139134	ENSMUSG00000022860	Chodl	3110074E07Rik|MT75|PRED12	chondrolectin	protein-coding
chr1	53749955	53750305	665	Intergenic	MMERVK9C_I-int|LTR|ERVK	35085	NM_133810	98267	Mm.25559	NM_133810	ENSMUSG00000026094	Stk17b	3110009A03Rik|AI120141|Drak2	serine/threonine kinase 17b (apoptosis-inducing)	protein-coding
chr2	24912254	24912590	664	intron (NM_001012518, intron 1 of 26)	RLTR18|LTR|ERVK	7187	NM_001012518	77683	Mm.24176	NM_172545	ENSMUSG00000036893	Ehmt1	9230102N17Rik|D330003E03|Eu-HMTase1|GLP|GLP1|KMT1D|mKIAA1876	euchromatic histone methyltransferase 1	protein-coding
chr4	147365547	147365913	664	intron (NM_001039209, intron 1 of 2)	intron (NM_001039209, intron 1 of 2)	-187547	NM_001014397	433804	Mm.332047	NM_001014397	ENSMUSG00000065999	Zfp985	Gm13154|OTTMUSG00000010673	zinc finger protein 985	protein-coding
chr15	97593708	97594101	664	Intergenic	Intergenic	111918	NM_028003	71919	Mm.12255	NM_028003	ENSMUSG00000022466	Rpap3	2310042P20Rik|D15Ertd682e	RNA polymerase II associated protein 3	protein-coding
chr15	91056159	91056502	663	Intergenic	Intergenic	-6379	NM_001109041	16564	Mm.41379	NM_016705	ENSMUSG00000022629	Kif21a	-	kinesin family member 21A	protein-coding
chr2	75874007	75874419	662	intron (NM_172666, intron 10 of 19)	RMER1B|Other|Other	42036	NM_172666	228061	Mm.31227	NM_172666	ENSMUSG00000042410	Agps	5832437L22|9930035G10Rik|AW123847|Adaps|Adas|Adhaps|Adps|Aldhpsy|bs2	alkylglycerone phosphate synthase	protein-coding
chr11	95311385	95311941	662	Intergenic	Intergenic	-1417	NM_001195003	217127	Mm.90213	NM_177619	ENSMUSG00000038909	Kat7	Hbo1|Hboa|Myst2	K(lysine) acetyltransferase 7	protein-coding		Kat7
chr10	90709421	90709951	661	intron (NM_001177396, intron 3 of 11)	intron (NM_001177396, intron 3 of 11)	-119968	NM_001347054	77531	Mm.440605	NM_181398	ENSMUSG00000058589	Anks1b	AIDA-1b|C030032C09Rik|E530015N03Rik|ENSMUSG00000078431|Gm10937|Gm1555	ankyrin repeat and sterile alpha motif domain containing 1B	protein-coding
chr8	118524010	118524300	661	intron (NM_019707, intron 2 of 13)	intron (NM_019707, intron 2 of 13)	240544	NM_019707	12554	Mm.334841	NM_019707	ENSMUSG00000031841	Cdh13	4932416G01Rik|Cdht|Tcad	cadherin 13	protein-coding
chr15	30383125	30383470	660	intron (NM_008729, intron 2 of 22)	intron (NM_008729, intron 2 of 22)	210704	NM_008729	18163	Mm.321648	NM_008729	ENSMUSG00000022240	Ctnnd2	Catnd2|Nprap|neurojugin	catenin (cadherin associated protein), delta 2	protein-coding
chr18	11587427	11587775	660	Intergenic	RLTR11A|LTR|ERVK	-45675	NM_001252495	225182	Mm.154275	NM_175458	ENSMUSG00000041238	Rbbp8	9930104E21Rik|CtIP|RBBP-8|RIM|SAE2	retinoblastoma binding protein 8	protein-coding
chr16	42575522	42575980	660	Intergenic	Intergenic	-235100	NM_008083	14432	Mm.1222	NM_008083	ENSMUSG00000047261	Gap43	B-50|Basp2|GAP-43	growth associated protein 43	protein-coding
chr13	112770441	112770950	659	Intergenic	Intergenic	-30082	NM_008903	19012	Mm.291029	NM_008247	ENSMUSG00000021759	Plpp1	Hic53|Hpic53|LPP-1|LPP1|PAP-2a|PAP2-alpha|PAP2a|Ppap2a|mPAP	phospholipid phosphatase 1	protein-coding
chr7	118992532	118992871	659	intron (NM_022420, intron 1 of 3)	intron (NM_022420, intron 1 of 3)	2510	NM_001195774	64297	Mm.103439	NM_022420	ENSMUSG00000008734	Gprc5b	AW125761|Raig2	G protein-coupled receptor, family C, group 5, member B	protein-coding
chr4	72146034	72146429	659	intron (NM_001285530, intron 6 of 17)	intron (NM_001285530, intron 6 of 17)	54662	NM_011599	21885	Mm.278444	NM_011599	ENSMUSG00000008305	Tle1	C230057C06Rik|Estm14|Grg-1|Grg1|Tle4l	transducin-like enhancer of split 1	protein-coding
chr11	57970577	57971080	658	Intergenic	Intergenic	-38236	NM_028451	73158	Mm.248843	NM_028451	ENSMUSG00000037331	Larp1	1810024J12Rik|3110040D16Rik|Larp|mKIAA0731	La ribonucleoprotein domain family, member 1	protein-coding
chr8	34727664	34728120	658	Intergenic	Intergenic	-79718	NM_176933	319520	Mm.170276	NM_176933	ENSMUSG00000031530	Dusp4	2700078F24Rik|AI844617|BB104621|E130306H24Rik|MKP2	dual specificity phosphatase 4	protein-coding
chr8	128538427	128538792	658	Intergenic	Intergenic	-147045	NM_010578	16412	Mm.263396	NM_010578	ENSMUSG00000025809	Itgb1	4633401G24Rik|AA409975|AA960159|CD29|ENSMUSG00000051907|Fnrb|Gm9863|gpIIa	integrin beta 1 (fibronectin receptor beta)	protein-coding		Itgb1
chr16	13977099	13977408	657	Intergenic	MMERVK9C_I-int|LTR|ERVK	-9384	NM_144518	67254	Mm.216217	NM_144518	ENSMUSG00000044117	2900011O08Rik	MINP	RIKEN cDNA 2900011O08 gene	protein-coding
chr2	170772048	170772590	657	intron (NM_001163686, intron 1 of 7)	intron (NM_001163686, intron 1 of 7)	40512	NM_029761	76829	Mm.41633	NM_029761	ENSMUSG00000027560	Dok5	2700055C10Rik	docking protein 5	protein-coding
chr3	64321705	64322294	656	Intergenic	RLTR13D6|LTR|ERVK	-34582	NM_001104614	637004	Mm.469887	NM_001104614	ENSMUSG00000091572	Vmn2r3	EG637004	vomeronasal 2, receptor 3	protein-coding
chr12	118766438	118766815	656	Intergenic	Intergenic	-79703	NM_177082	320145	Mm.51682	NM_177082	ENSMUSG00000048562	Sp8	D930049B17Rik|mBtd	trans-acting transcription factor 8	protein-coding
chr9	19694995	19695323	655	Intergenic	MMERVK9E_I-int|LTR|ERVK	-17670	NM_001012265	257963	Mm.377317	NM_001012265	ENSMUSG00000094678	Olfr857	GA_x5J8B7TQMB7-1-306|MOR146-8P	olfactory receptor 857	protein-coding
chr1	189916399	189916826	655	intron (NM_026796, intron 1 of 11)	intron (NM_026796, intron 1 of 11)	5676	NM_026796	226830	Mm.156895	NM_026796	ENSMUSG00000026603	Smyd2	1110020E07Rik|4930402C15|KMT3C|Zmynd14	SET and MYND domain containing 2	protein-coding
chr9	10879848	10880183	654	intron (NM_001033359, intron 1 of 20)	RLTR9A3A|LTR|ERVK	24711	NM_001033359	244682	Mm.187021	NM_001033359	ENSMUSG00000039488	Cntn5	6720426O10Rik|A830025P08Rik|Gm507|NB-2	contactin 5	protein-coding
chr19	29285658	29286001	654	intron (NM_001048177, intron 8 of 23)	intron (NM_001048177, intron 8 of 23)	34026	NM_001048177	16452	Mm.275839	NM_008413	ENSMUSG00000024789	Jak2	Fd17	Janus kinase 2	protein-coding
chr10	59957958	59958296	653	Intergenic	Intergenic	-6357	NM_029083	74747	Mm.21697	NM_029083	ENSMUSG00000020108	Ddit4	5830413E08Rik|AA415483|REDD1|Rtp801|dig2	DNA-damage-inducible transcript 4	protein-coding
chr16	13748790	13749139	653	Intergenic	RLTR9D2|LTR|ERVK	-18480	NM_011987	26565	Mm.4214	NM_011987	ENSMUSG00000022683	Pla2g10	GX sPLA2|PLA2GX|sPLA2-X	phospholipase A2, group X	protein-coding
chr10	51238122	51238452	652	Intergenic	Lx5|LINE|L1	-242325	NM_008147	14727	Mm.439661	NM_008147	ENSMUSG00000062593	Lilr4b	Gp49a|gp49	leukocyte immunoglobulin-like receptor, subfamily B, member 4B	protein-coding
chr6	144361328	144361736	651	Intergenic	Intergenic	-151964	NM_001113559	20678	Mm.1752	NM_011444	ENSMUSG00000041540	Sox5	A730017D01Rik|AI528773	SRY (sex determining region Y)-box 5	protein-coding
chr7	4313095	4313524	651	Intergenic	RLTR13D6|LTR|ERVK	-24415	NM_010746	17086	Mm.240231	NM_010746	ENSMUSG00000062524	Ncr1	Ly94|NKp46	natural cytotoxicity triggering receptor 1	protein-coding
chr16	25517135	25517634	650	Intergenic	Intergenic	-166381	NM_001127259	22061	Mm.20894	NM_011641	ENSMUSG00000022510	Trp63	AI462811|Ket|P51/P63|P63|P73l|Tp63|Trp53rp1	transformation related protein 63	protein-coding
chr8	36593657	36594197	650	intron (NM_001194940, intron 6 of 17)	intron (NM_001194940, intron 6 of 17)	20016	NM_015802	50768	Mm.125155	NM_015802	ENSMUSG00000031523	Dlc1	A730069N07Rik|Arhgap7|HP|STARD12|dlc-1	deleted in liver cancer 1	protein-coding
chr13	63528841	63529173	649	intron (NM_001328514, intron 15 of 23)	intron (NM_001328514, intron 15 of 23)	36728	NM_008957	19206	Mm.228798	NM_008957	ENSMUSG00000021466	Ptch1	A230106A15Rik|Ptc|Ptc1|Ptch|mes	patched 1	protein-coding
chr8	91599498	91599923	648	intron (NM_011936, intron 8 of 8)	intron (NM_011936, intron 8 of 8)	201944	NM_001253822	16373	Mm.238044	NM_008393	ENSMUSG00000031734	Irx3	AI894186	Iroquois related homeobox 3	protein-coding
chr2	32860816	32861181	647	Intergenic	RLTR11D|LTR|ERVK	-13761	NM_001113569	20910	Mm.278865	NM_009295	ENSMUSG00000026797	Stxbp1	AI317162|AI326233|MMS10-G|Ms10g|Munc-18a|Munc18-1|N-sec1|Rb-sec1|Sxtbp1|Unc18-1|Unc18h|nsec1	syntaxin binding protein 1	protein-coding
chr4	148033840	148034161	647	intron (NM_011929, intron 2 of 22)	intron (NM_011929, intron 2 of 22)	4813	NM_011929	26372	Mm.89987	NM_011929	ENSMUSG00000029016	Clcn6	AI850629|Clc6	chloride channel, voltage-sensitive 6	protein-coding
chr11	30177127	30177547	646	intron (NM_175836, intron 1 of 34)	intron (NM_175836, intron 1 of 34)	20920	NM_009260	20742	Mm.123110	NM_009260	ENSMUSG00000020315	Sptbn1	9930031C03Rik|AL033301|SPTB2|Spnb-2|Spnb2|elf1|elf3|mKIAA4049	spectrin beta, non-erythrocytic 1	protein-coding
chr17	13044528	13044885	646	Intergenic	Intergenic	7574	NM_001013832	436440	Mm.335670	NM_001013832	ENSMUSG00000071311	Gpr31b	12-HETER|GPR31c(t)|Gpr31|Gpr31c	G protein-coupled receptor 31, D17Leh66b region	protein-coding
chr7	24517018	24517437	646	Intergenic	ORR1C2|LTR|ERVL-MaLR	10140	NM_175142	232969	Mm.181332	NM_146183	ENSMUSG00000064264	Zfp428	2410005H09Rik|AV271806|AW047854|Znf428	zinc finger protein 428	protein-coding
chr4	124035697	124036093	646	Intergenic	Intergenic	118462	NM_017475	54170	Mm.220922	NM_017475	ENSMUSG00000028646	Rragc	AU041672|Gtr2|RAGC|TIB929|YGR163W	Ras-related GTP binding C	protein-coding
chr1	128000847	128001299	646	intron (NM_027678, intron 8 of 20)	RLTR13D6|LTR|ERVK	101398	NM_027678	226409	Mm.425048	NM_027678	ENSMUSG00000036086	Zranb3	4933425L19Rik|AH2|AI316834|C730006D09	zinc finger, RAN-binding domain containing 3	protein-coding
chr6	53801263	53801609	645	Intergenic	Intergenic	19389	NM_025817	66873	Mm.422727	NM_025817	ENSMUSG00000043496	Tril	1200009O22Rik|AI316813|mKIAA0644	TLR4 interactor with leucine-rich repeats	protein-coding
chr6	140603279	140603717	644	Intergenic	Intergenic	-19165	NM_178803	11569	Mm.86453	NM_009637	ENSMUSG00000030232	Aebp2	AU023766|B230313N05Rik	AE binding protein 2	protein-coding
chr19	12199098	12199552	644	intron (NR_030566, intron 2 of 3)	RLTR13D6|LTR|ERVK	-10243	NM_146414	258409	Mm.417822	NM_146414	ENSMUSG00000094133	Olfr1431	MOR214-5	olfactory receptor 1431	protein-coding
chr5	38698024	38698448	643	Intergenic	L1MA4A|LINE|L1	-13410	NM_001081144	100515	Mm.38277	NM_001081144	ENSMUSG00000046572	Zfp518b	6820424L24Rik|AA410078|AI661722|Znf518b	zinc finger protein 518B	protein-coding
chr11	81612997	81613366	641	intron (NM_001034013, intron 1 of 9)	intron (NM_001034013, intron 1 of 9)	-39642	NM_001033765	237880	Mm.435528	NM_001033765		1700071K01Rik	-	RIKEN cDNA 1700071K01 gene	protein-coding
chr8	65064129	65064481	641	Intergenic	Intergenic	-26969	NM_001297554	100038489	Mm.58847	NM_001297554	ENSMUSG00000079042	Apela	ENSMUSG00000074303|Ela|Ende|Gm10664	apelin receptor early endogenous ligand	protein-coding
chr8	86888080	86888501	641	Intergenic	Intergenic	-3032	NM_030563	80750	Mm.25117	NM_030563	ENSMUSG00000031652	N4bp1	AI481586|C81621	NEDD4 binding protein 1	protein-coding
chr2	177230552	177230896	640	Intergenic	Intergenic	-234018	NM_001177568	628308	Mm.460436	NM_001177568	ENSMUSG00000078866	Zfp970	Gm14420|OTTMUSG00000016588	zinc finger protein 970	protein-coding
chr17	94651490	94651879	640	Intergenic	RLTR13D6|LTR|ERVK	98208	NM_176917	76781	Mm.139146	NM_176917	ENSMUSG00000055660	Mettl4	2410198H06Rik|A730091E08Rik|AV296509|HsT661	methyltransferase like 4	protein-coding
chr2	33580662	33580979	640	intron (NM_010725, intron 2 of 7)	CpG	59691	NM_010725	16917	Mm.39825	NM_010725	ENSMUSG00000038765	Lmx1b	Icst|LMX1.1|LMX1.2	LIM homeobox transcription factor 1 beta	protein-coding
chr12	86501513	86502130	640	intron (NM_001159500, intron 3 of 6)	intron (NM_001159500, intron 3 of 6)	80177	NM_011934	26380	Mm.235550	NM_011934	ENSMUSG00000021255	Esrrb	Err2|Errb|Estrrb|Nr3b2	estrogen related receptor, beta	protein-coding
chr3	41099628	41100031	639	Intergenic	Intergenic	-16783	NM_027558	70804	Mm.40321	NM_027558	ENSMUSG00000049940	Pgrmc2	4631434O19Rik|5730409G06Rik|DG6|PMBP	progesterone receptor membrane component 2	protein-coding
chr11	77947927	77948263	639	intron (NM_001291225, intron 1 of 15)	intron (NM_001291225, intron 1 of 15)	17256	NM_001291225	20370	Mm.229330	NM_021286	ENSMUSG00000000632	Sez6	BSRP-C|D11Bhm177e|sez-6	seizure related gene 6	protein-coding
chr5	72464841	72465327	639	intron (NM_016869, intron 2 of 21)	RMER15-int|LTR|ERVL	39124	NM_016869	53419	Mm.332425	NM_016869	ENSMUSG00000005220	Corin	AV273130|Lrp4	corin	protein-coding
chr1	182030146	182030730	639	Intergenic	B1_Mus2|SINE|Alu	-10458	NM_010135	13800	Mm.87759	NM_008680	ENSMUSG00000022995	Enah	Mena|NDPP-1|Ndpp1|WBP8	enabled homolog (Drosophila)	protein-coding
chr12	3606226	3606539	638	intron (NR_027869, intron 4 of 20)	intron (NR_027869, intron 4 of 20)	33341	NM_007886	13528	Mm.286202	NM_007886	ENSMUSG00000071454	Dtnb	-	dystrobrevin, beta	protein-coding
chr2	121270496	121270827	638	exon (NM_013735, exon 2 of 28)	exon (NM_013735, exon 2 of 28)	746	NM_013735	27223	Mm.215389	NM_013735	ENSMUSG00000043909	Trp53bp1	53BP1|Tp53bp1|m53BP1|p53BP1	transformation related protein 53 binding protein 1	protein-coding
chr4	147637904	147638249	637	intron (NM_145078, intron 2 of 4)	intron (NM_145078, intron 2 of 4)	4432	NM_145078	112422	Mm.327194	NM_145078	ENSMUSG00000066000	Zfp979	2610305D13Rik|Ssm1b	zinc finger protein 979	protein-coding
chr7	52732113	52732638	637	Intergenic	RLTR13D6|LTR|ERVK	-716659	NM_001195601	100503036	Mm.279725	NM_001195601	ENSMUSG00000094445	1700015G11Rik	Ccdc179	RIKEN cDNA 1700015G11 gene	protein-coding
chr4	121656971	121657386	636	Intergenic	Intergenic	-35053	NM_001099309	666927	Mm.465133	NM_001099309	ENSMUSG00000078575	Gm12887	OTTMUSG00000008910	predicted gene 12887	protein-coding
chr7	45551550	45551952	636	intron (NM_148927, intron 17 of 19)	intron (NM_148927, intron 17 of 19)	-3177	NM_025330	66065	Mm.285710	NM_025330	ENSMUSG00000030825	Hsd17b14	0610039E24Rik|Dhrs10|retSDR3	hydroxysteroid (17-beta) dehydrogenase 14	protein-coding
chr10	23813055	23813456	636	intron (NM_183116, intron 6 of 13)	BGLII_A|LTR|ERVK	16269	NM_183116	76306	Mm.294271	NM_183116	ENSMUSG00000037455	Slc18b1	1110021L09Rik	solute carrier family 18, subfamily B, member 1	protein-coding
chr19	44049195	44049576	635	intron (NM_145502, intron 6 of 10)	intron (NM_145502, intron 6 of 10)	-20138	NM_001001446	226143	Mm.329866	NM_001001446	ENSMUSG00000025197	Cyp2c44	AW107714|BC034834|b2b386Clo	cytochrome P450, family 2, subfamily c, polypeptide 44	protein-coding
chr11	44709281	44709602	635	intron (NM_007897, intron 6 of 15)	intron (NM_007897, intron 6 of 15)	91341	NM_001290711	13591	Mm.439662	NM_007897	ENSMUSG00000057098	Ebf1	Ebf|O/E-1|OE-1|Olf-1|Olf1	early B cell factor 1	protein-coding
chr19	42135990	42136442	635	Intergenic	RLTR12G|LTR|ERVK	-7223	NM_027106	69534	Mm.30060	NM_027106	ENSMUSG00000018821	Avpi1	2310008N12Rik|AA410041|VIT32|esu|mVIT32	arginine vasopressin-induced 1	protein-coding
chr15	93521107	93521460	635	intron (NM_001033217, intron 1 of 7)	intron (NM_001033217, intron 1 of 7)	74608	NM_001033217	106042	Mm.150314	NM_001033217	ENSMUSG00000036158	Prickle1	1110058P22Rik|AW215793|Prickle|b2b019Clo|mpk1	prickle planar cell polarity protein 1	protein-coding
chr2	43365832	43366265	635	Intergenic	Intergenic	-189277	NM_001289594	70789	Mm.105278	NM_027552	ENSMUSG00000026866	Kynu	4432411A05Rik	kynureninase (L-kynurenine hydrolase)	protein-coding
chr3	139408897	139409354	634	intron (NM_198659, intron 10 of 13)	RLTR13D6|LTR|ERVK	203232	NM_198659	381476	Mm.188334	NM_198659	ENSMUSG00000047940	Stpg2	B930007M17Rik|Gm1017	sperm tail PG rich repeat containing 2	protein-coding
chr5	104442781	104443266	633	Intergenic	RLTR13D6|LTR|ERVK	6831	NM_001204233	20750	Mm.288474	NM_009263	ENSMUSG00000029304	Spp1	2AR|Apl-1|BNSP|BSPI|Bsp|ETA-1|Eta|OP|Opn|Opnl|Ric|Spp-1	secreted phosphoprotein 1	protein-coding
chr12	104433238	104433624	633	Intergenic	Intergenic	26723	NM_009252	20716	Mm.482074	NM_009252	ENSMUSG00000021091	Serpina3n	Spi2-2|Spi2.2|Spi2/eb.4	serine (or cysteine) peptidase inhibitor, clade A, member 3N	protein-coding
chr6	133987040	133987568	632	Intergenic	Intergenic	-48396	NM_001303102	14011	Mm.269995	NM_007961	ENSMUSG00000030199	Etv6	AW123102|AW557856|Tel	ets variant 6	protein-coding
chr7	108196284	108196663	632	Intergenic	MMERVK9C_I-int|LTR|ERVK	16054	NM_001011811	258042	Mm.377337	NM_001011811	ENSMUSG00000095929	Olfr487	MOR204-29P|MOR204-31P|Olfr1538-ps1	olfactory receptor 487	protein-coding
chr6	70964063	70964556	632	Intergenic	Intergenic	7703	NM_001101464	232077	Mm.297656	NM_001101464	ENSMUSG00000055874	Foxi3	-	forkhead box I3	protein-coding
chr4	127227243	127227719	632	intron (NM_001302081, intron 8 of 11)	intron (NM_001302081, intron 8 of 11)	-16303	NM_030252	80284	Mm.139607	NM_030252	ENSMUSG00000042380	Smim12	BC003266	small integral membrane protein 12	protein-coding
chr2	29121003	29121396	632	Intergenic	Intergenic	-3793	NM_198033	269254	Mm.41867	NM_198033	ENSMUSG00000043535	Setx	A130090N03|A930037J23Rik|AOA2|AW060766|Als4|SCAR1|Sen1|mKIAA0625	senataxin	protein-coding
chr8	33625090	33625423	632	intron (NM_178648, intron 6 of 7)	intron (NM_178648, intron 6 of 7)	16720	NM_178648	108159	Mm.29301	NM_178648	ENSMUSG00000052906	Ubxn8	D0H8S2298E|Rep-8|Rep8h|Ubxd6	UBX domain protein 8	protein-coding
chr19	37877833	37878202	631	Intergenic	Intergenic	165560	NM_001099634	226101	Mm.34674	NM_177035	ENSMUSG00000048612	Myof	2310004N10Rik|2310051D19Rik|E030042N20Rik|Fer1l3	myoferlin	protein-coding
chr9	88064266	88064740	631	Intergenic	Intergenic	-263106	NM_011851	23959	Mm.244235	NM_011851	ENSMUSG00000032420	Nt5e	2210401F01Rik|5'-NT|AI447961|CD73|NT|Nt5|eNT	5' nucleotidase, ecto	protein-coding
chr9	40239827	40240118	631	Intergenic	RMER16A3|LTR|ERVK	-29244	NM_001286614	235281	Mm.290083	NM_153522	ENSMUSG00000049281	Scn3b	1110001K16Rik|4833414B02Rik|Scnb3	sodium channel, voltage-gated, type III, beta	protein-coding
chr15	93489580	93489928	631	3' UTR (NM_001083114, exon 8 of 8)	3' UTR (NM_001083114, exon 8 of 8)	91290	NM_001285863	223828	Mm.74208	NM_146062	ENSMUSG00000036167	Pphln1	CR|HSPC206|HSPC232	periphilin 1	protein-coding
chr8	56218687	56219164	631	Intergenic	RLTR25B|LTR|ERVK	-75627	NM_008278	15446	Mm.18832	NM_008278	ENSMUSG00000031613	Hpgd	15-PGDH|AV026552	hydroxyprostaglandin dehydrogenase 15 (NAD)	protein-coding
chrX	151123870	151124268	630	Intergenic	RMER16_Mm|LTR|ERVK	-27526	NM_001164578	69499	Mm.8142	NM_175146	ENSMUSG00000025264	Tsr2	2310007F12Rik	TSR2 20S rRNA accumulation	protein-coding
chr16	16086097	16086430	630	intron (NM_146068, intron 5 of 19)	RLTR11A2|LTR|ERVK	60588	NM_146068	224008	Mm.244703	NM_146068	ENSMUSG00000041974	Spidr	2310008H04Rik|Kiaa0146	scaffolding protein involved in DNA repair	protein-coding
chr9	88332443	88332851	630	intron (NM_011851, intron 1 of 8)	intron (NM_011851, intron 1 of 8)	5038	NM_011851	23959	Mm.244235	NM_011851	ENSMUSG00000032420	Nt5e	2210401F01Rik|5'-NT|AI447961|CD73|NT|Nt5|eNT	5' nucleotidase, ecto	protein-coding
chr18	69782141	69782576	629	Intergenic	Intergenic	-143201	NM_201362	381175	Mm.266831	NM_201362	ENSMUSG00000038903	Ccdc68	BC046343	coiled-coil domain containing 68	protein-coding
chr10	44520255	44520567	629	Intergenic	Intergenic	-61663	NM_007548	12142	Mm.4800	NM_007548	ENSMUSG00000038151	Prdm1	Blimp-1|Blimp1|PRDI-BF1|ZNFPR1A1|b2b1765Clo	PR domain containing 1, with ZNF domain	protein-coding
chr9	117297531	117297891	628	intron (NM_001172121, intron 2 of 14)	intron (NM_001172121, intron 2 of 14)	-45228	NM_001172122	207181	Mm.326411	NM_178660	ENSMUSG00000039607	Rbms3	6720477E09Rik|8430436O14Rik	RNA binding motif, single stranded interacting protein	protein-coding
chr9	11441097	11441637	628	Intergenic	RLTR13D6|LTR|ERVK	-536592	NM_001170787	244682	Mm.187021	NM_001033359	ENSMUSG00000039488	Cntn5	6720426O10Rik|A830025P08Rik|Gm507|NB-2	contactin 5	protein-coding
chr17	27501761	27502072	627	intron (NM_001013385, intron 1 of 8)	intron (NM_001013385, intron 1 of 8)	1617	NM_001013385	268934	Mm.358940	NM_001013385	ENSMUSG00000063239	Grm4	Gprc1d|mGluR4	glutamate receptor, metabotropic 4	protein-coding
chr18	76556217	76556751	627	Intergenic	Intergenic	294039	NM_001311070	17126	Mm.152699	NM_010754	ENSMUSG00000024563	Smad2	7120426M23Rik|Madh2|Madr2|Smad-2|mMad2	SMAD family member 2	protein-coding		Smad2
chr18	38148760	38149087	627	Intergenic	Intergenic	60839	NM_029357	75599	Mm.36560	NM_029357	ENSMUSG00000051375	Pcdh1	2010005A06Rik|AI585920	protocadherin 1	protein-coding
chr11	77738609	77739063	625	Intergenic	Intergenic	-13543	NM_009965	12957	Mm.22830	NM_009965	ENSMUSG00000000724	Cryba1	BA3/A1|Cryb	crystallin, beta A1	protein-coding
chr2	57828336	57828679	624	Intergenic	Intergenic	-169648	NM_172855	241391	Mm.484118	NM_172855	ENSMUSG00000026828	Galnt5	4832424J23	UDP-N-acetyl-alpha-D-galactosamine:polypeptide N-acetylgalactosaminyltransferase 5	protein-coding
chr6	56233535	56233872	624	intron (NM_001159956, intron 1 of 16)	(TTAGGG)n|Simple_repeat|Simple_repeat	128689	NM_001159953	18575	Mm.5145	NM_011054	ENSMUSG00000004347	Pde1c	-	phosphodiesterase 1C	protein-coding
chr8	112695756	112696087	624	intron (NM_130457, intron 3 of 23)	intron (NM_130457, intron 3 of 23)	125878	NM_130457	170571	Mm.209232	NM_130457	ENSMUSG00000031772	Cntnap4	Caspr4|E130114F09Rik	contactin associated protein-like 4	protein-coding
chr2	26442849	26443237	624	intron (NM_153125, intron 1 of 29)	intron (NM_153125, intron 1 of 29)	2173	NM_153125	227648	Mm.206371	NM_153125	ENSMUSG00000026924	Sec16a	AU024582|C230052J16Rik	SEC16 homolog A, endoplasmic reticulum export factor	protein-coding
chr2	106750893	106751217	624	intron (NM_029837, intron 3 of 6)	intron (NM_029837, intron 3 of 6)	55454	NM_029837	77015	Mm.45628	NM_029837	ENSMUSG00000016386	Mpped2	239Fb|2700082O15Rik|AV354767|AW060960	metallophosphoesterase domain containing 2	protein-coding
chr1	113959321	113959647	624	Intergenic	MMERVK9C_I-int|LTR|ERVK	-1725653	NM_001077425	636808	Mm.101576	NM_001077425	ENSMUSG00000070695	Cntnap5a	Caspr5-1|EG636808	contactin associated protein-like 5A	protein-coding
chr1	153347785	153348122	623	Intergenic	RLTR11A2|LTR|ERVK	-15167	NM_010683	226519	Mm.1249	NM_010683	ENSMUSG00000026478	Lamc1	Lamb2	laminin, gamma 1	protein-coding
chr18	38903832	38904274	623	intron (NM_001033789, intron 3 of 4)	intron (NM_001033789, intron 3 of 4)	11597	NM_001033789	545253	Mm.244585	NM_001033789	ENSMUSG00000036452	Gm5820	EG545253	predicted gene 5820	protein-coding
chr13	95534213	95534614	622	Intergenic	Intergenic	-9173	NM_007974	14063	Mm.1614	NM_007974	ENSMUSG00000021678	F2rl1	Gpcr11|PAR-2|Par2	coagulation factor II (thrombin) receptor-like 1	protein-coding
chr5	67633121	67633714	622	intron (NM_001284345, intron 33 of 36)	intron (NM_001284345, intron 33 of 36)	25534	NM_001033415	330096	Mm.442747	NM_001033415	ENSMUSG00000050010	Shisa3	D830007B15Rik	shisa family member 3	protein-coding
chr13	37773395	37773796	621	Intergenic	MER2|DNA|TcMar-Tigger	-52443	NM_026830	68750	Mm.491109	NM_026830	ENSMUSG00000039087	Rreb1	1110037N09Rik|AA414966|B930013M22Rik	ras responsive element binding protein 1	protein-coding
chr2	29820423	29820842	621	Intergenic	Intergenic	-6757	NM_026615	68205	Mm.20273	NM_026615	ENSMUSG00000069020	Urm1	2900073H19Rik	ubiquitin related modifier 1	protein-coding
chr6	38730453	38730856	620	intron (NM_001294144, intron 8 of 14)	intron (NM_001294144, intron 8 of 14)	67585	NM_001101507	665180	Mm.349066	NM_001101507	ENSMUSG00000079598	Clec2l	AI414054|AW122724|Gm1064	C-type lectin domain family 2, member L	protein-coding
chr1	39528341	39528697	620	Intergenic	Intergenic	-7283	NM_028043	52846	Mm.259421	NM_028043	ENSMUSG00000003135	Cnot11	2410015L18Rik|C40|D1Bwg0212e	CCR4-NOT transcription complex, subunit 11	protein-coding
chr5	132526448	132526831	619	intron (NM_177047, intron 1 of 18)	intron (NM_177047, intron 1 of 18)	15704	NM_177047	319974	Mm.409595	NM_177047	ENSMUSG00000029673	Auts2	2700063G02Rik|A730011F23Rik|D830032G16Rik	autism susceptibility candidate 2	protein-coding
chr18	10460993	10461530	618	intron (NM_001083628, intron 4 of 32)	intron (NM_001083628, intron 4 of 32)	136082	NM_001083628	381157	Mm.261535	NM_001083628	ENSMUSG00000042942	Greb1l	mKIAA4095	growth regulation by estrogen in breast cancer-like	protein-coding
chr8	18480092	18480424	618	Intergenic	RLTR9E|LTR|ERVK	-114915	NM_173189	244329	Mm.235296	NM_173189	ENSMUSG00000039842	Mcph1	5430437K10Rik|BRIT1|D030046N04Rik|MCT	microcephaly, primary autosomal recessive 1	protein-coding
chr9	14173925	14174265	617	Intergenic	Intergenic	-102206	NM_030261	75747	Mm.325126	NM_030261	ENSMUSG00000032009	Sesn3	5630400E15Rik|BC003348|SEST3	sestrin 3	protein-coding
chr14	52958377	52958800	617	Intergenic	L1_Rod|LINE|L1	-462893	NM_001170918	57269	Mm.88822	NM_020512	ENSMUSG00000059887	Olfr1507	MOR244-1|Mor28|Or28	olfactory receptor 1507	protein-coding
chr1	133694316	133694815	617	Intergenic	Intergenic	-4457	NM_001159649	240754	Mm.36534	NM_172842	ENSMUSG00000051998	Lax1	A530029E09|E430019B13Rik	lymphocyte transmembrane adaptor 1	protein-coding
chr18	34017704	34018039	617	Intergenic	RLTR13E|LTR|ERVK	-10665	NM_013512	13824	Mm.3465	NM_013512	ENSMUSG00000024376	Epb41l4a	Epb4.1l4|Epb4.1l4a|NBL4	erythrocyte membrane protein band 4.1 like 4a	protein-coding
chr12	42524927	42525226	616	Intergenic	RLTR35B_MM|LTR|ERVL	-1039019	NM_010733	16981	Mm.404786	NM_010733	ENSMUSG00000036295	Lrrn3	NLRR-3	leucine rich repeat protein 3, neuronal	protein-coding
chr18	13397258	13397598	615	Intergenic	Intergenic	390438	NM_153087	225192	Mm.207073	NM_153087	ENSMUSG00000037346	Hrh4	AXOR35|BG26|GPCR105|GPRv53|H4|H4R|HH4R	histamine receptor H4	protein-coding
chr16	36649319	36649654	614	intron (NM_019388, intron 1 of 7)	intron (NM_019388, intron 1 of 7)	16591	NM_019388	12524	Mm.1452	NM_019388	ENSMUSG00000022901	Cd86	B7|B7-2|B7.2|B70|CLS1|Cd28l2|ETC-1|Ly-58|Ly58|MB7|MB7-2|TS/A-2	CD86 antigen	protein-coding		Cd86
chr6	133963318	133963657	614	Intergenic	Intergenic	-72213	NM_001303102	14011	Mm.269995	NM_007961	ENSMUSG00000030199	Etv6	AW123102|AW557856|Tel	ets variant 6	protein-coding
chr8	117194493	117194835	614	intron (NM_001081151, intron 7 of 10)	intron (NM_001081151, intron 7 of 10)	36529	NM_001081151	209239	Mm.132992	NM_001081151	ENSMUSG00000052557	Gan	A330045G18|gigaxonin	giant axonal neuropathy	protein-coding	Gan
chr4	28967577	28968026	613	TTS (NM_010141)	TTS (NM_010141)	154656	NM_001122889	13841	Mm.257266	NM_010141	ENSMUSG00000028289	Epha7	Cek11|Ebk|Ehk3|Hek11|Mdk1	Eph receptor A7	protein-coding
chr15	22086910	22087254	613	Intergenic	RLTR9E|LTR|ERVK	627902	NM_001165971	545091	Mm.475598	NM_001165971		Gm5803	EG545091	predicted gene 5803	protein-coding
chr6	5119204	5119548	612	intron (NM_181595, intron 11 of 15)	intron (NM_181595, intron 11 of 15)	74570	NM_011134	18979	Mm.237657	NM_011134	ENSMUSG00000002588	Pon1	Pon	paraoxonase 1	protein-coding
chr17	87973760	87974121	612	Intergenic	B1_Mus2|SINE|Alu	-1110	NM_010830	17688	Mm.18210	NM_010830	ENSMUSG00000005370	Msh6	AU044881|AW550279|GTBP|Gtmbp	mutS homolog 6	protein-coding
chr11	4246181	4246581	611	Intergenic	RLTR12BD_Mm|LTR|ERVK	9596	NM_001013365	18413	Mm.131422	NM_001013365	ENSMUSG00000058755	Osm	OncoM	oncostatin M	protein-coding
chrX	106987811	106988134	611	Intergenic	Intergenic	67347	NM_175271	78134	Mm.90147	NM_175271	ENSMUSG00000049929	Lpar4	5730485F04Rik|Gpr23|LPA4|p2y9	lysophosphatidic acid receptor 4	protein-coding
chr12	73085830	73086235	610	Intergenic	Intergenic	27213	NM_011382	20474	Mm.249575	NM_011382	ENSMUSG00000034460	Six4	AI047561|AREC3|TrexBF	sine oculis-related homeobox 4	protein-coding
chr2	20669281	20669754	610	intron (NM_029895, intron 4 of 18)	RLTR41C|LTR|ERV1	150004	NM_001177630	208618	Mm.237935	NM_029895	ENSMUSG00000036617	Etl4	6620402G01Rik|9430077C05Rik|BC026657|E330027G05Rik|Etl-4|Skt	enhancer trap locus 4	protein-coding
chr12	99412443	99412965	609	intron (NM_183186, intron 1 of 5)	intron (NM_183186, intron 1 of 5)	37370	NM_183186	71375	Mm.341972	NM_183186	ENSMUSG00000033713	Foxn3	5430426H20Rik|AA589593|AW556347|Ches1|Ches1l|HTLFL1	forkhead box N3	protein-coding
chr15	84622048	84622378	609	Intergenic	Intergenic	-40993	NM_001346662	109270	Mm.291372	NM_146061	ENSMUSG00000036106	Prr5	AU043908|Arhgap8|C030017C09Rik|C78947|Protor-1|Protor1	proline rich 5 (renal)	protein-coding
chr6	92246345	92246680	608	Intergenic	Intergenic	-1862	NM_009426	22044	Mm.1363	NM_009426	ENSMUSG00000005892	Trh	Pro-TRH|Trf	thyrotropin releasing hormone	protein-coding
chr6	12815377	12815764	608	Intergenic	RLTR11A2|LTR|ERVK	-66317	NM_001164805	330267	Mm.11989	NM_001164805	ENSMUSG00000032625	Thsd7a	Gm837	thrombospondin, type I, domain containing 7A	protein-coding
chr3	107995926	107996410	607	Intergenic	RLTR13D6|LTR|ERVK	-9732	NM_008183	14863	Mm.440086	NM_008183	ENSMUSG00000040562	Gstm2	Gstb-2|Gstb2	glutathione S-transferase, mu 2	protein-coding
chr1	132471017	132471461	607	Intergenic	Intergenic	-6128	NM_172517	213464	Mm.132868	NM_172517	ENSMUSG00000026439	Rbbp5	4933411J24Rik|C330016J05	retinoblastoma binding protein 5	protein-coding
chr8	113884066	113884374	607	Intergenic	Intergenic	-35381	NM_172466	208936	Mm.167471	NM_172466	ENSMUSG00000053399	Adamts18	9630038L21|ADAMTS21|E130314N14Rik	a disintegrin-like and metallopeptidase (reprolysin type) with thrombospondin type 1 motif, 18	protein-coding
chr4	10932305	10932698	606	Intergenic	Intergenic	58003	NM_026005	67157	Mm.440552	NM_026005	ENSMUSG00000059482	2610301B20Rik	AI428449	RIKEN cDNA 2610301B20 gene	protein-coding
chr17	37990461	37990951	605	Intergenic	MLTR25A|LTR|ERVK	-37684	NM_001011829	258094	Mm.377348	NM_001011829	ENSMUSG00000109376	Olfr761	MOR218-12|MOR218-5P|MOR218-6P|Olfr1552-ps1	olfactory receptor 761	protein-coding
chr2	136375357	136375749	605	intron (NM_172858, intron 1 of 9)	intron (NM_172858, intron 1 of 9)	12414	NM_172858	241656	Mm.131572	NM_172858	ENSMUSG00000039913	Pak7	2900083L08Rik|6430627N20|Pak5	p21 protein (Cdc42/Rac)-activated kinase 7	protein-coding
chr15	25773586	25774121	604	intron (NM_019472, intron 19 of 40)	intron (NM_019472, intron 19 of 40)	-69445	NM_001034851	66270	Mm.25311	NM_025459	ENSMUSG00000022270	Fam134b	1810015C04Rik|AU015349	family with sequence similarity 134, member B	protein-coding
chr17	22118757	22119154	604	Intergenic	Intergenic	47022	NM_177596	210853	Mm.441622	NM_177596	ENSMUSG00000063383	Zfp947	6720451E15|EG210853|Gm4769	zinc finger protein 947	protein-coding
chr14	19415706	19419587	604	Intergenic	GSAT_MM|Satellite|Satellite	184941	NM_001024706	432825	Mm.327147	NM_001024706	ENSMUSG00000095024	Gm5458	EG432825	predicted gene 5458	protein-coding
chr2	38668816	38669191	604	Intergenic	Intergenic	-25097	NM_011187	19177	Mm.389251	NM_011187	ENSMUSG00000026750	Psmb7	AU020723|MC14	proteasome (prosome, macropain) subunit, beta type 7	protein-coding
chr1	167497865	167498308	603	Intergenic	Intergenic	-31306	NM_001013382	240899	Mm.159799	NM_001013382	ENSMUSG00000040485	Lrrc52	4930413P14Rik	leucine rich repeat containing 52	protein-coding
chr7	115866097	115866519	603	intron (NM_001025560, intron 2 of 15)	intron (NM_001025560, intron 2 of 15)	-20168	NM_001277326	20679	Mm.323365	NM_011445	ENSMUSG00000051910	Sox6	AI987981|SOX-LZ	SRY (sex determining region Y)-box 6	protein-coding
chr1	86310896	86311372	602	Intergenic	MamGypLTR3a|LTR|Gypsy	7913	NM_145222	227327	Mm.86467	NM_145222	ENSMUSG00000079445	B3gnt7	C330001H22Rik|beta-3GnT7	UDP-GlcNAc:betaGal beta-1,3-N-acetylglucosaminyltransferase 7	protein-coding
chr1	126129178	126129515	601	intron (NM_001081756, intron 7 of 16)	intron (NM_001081756, intron 7 of 16)	-216418	NM_001311089	72585	Mm.490405	NM_145100	ENSMUSG00000026344	Lypd1	2700050C12Rik|AI853408|C530008O16Rik|Lynx2|Lypdc1	Ly6/Plaur domain containing 1	protein-coding
chr3	98519234	98519630	601	Intergenic	MMERVK9E_I-int|LTR|ERVK	-8865	NM_008294	15495	Mm.14309	NM_008294	ENSMUSG00000095143	Hsd3b4	-	hydroxy-delta-5-steroid dehydrogenase, 3 beta- and steroid delta-isomerase 4	protein-coding
chr11	10087940	10088320	601	Intergenic	RLTR9D|LTR|ERVK	896188	NM_178259	268379	Mm.39270	NM_178259	ENSMUSG00000004668	Abca13	9830132L24|A930002G16Rik|AI956815	ATP-binding cassette, sub-family A (ABC1), member 13	protein-coding
chr1	15791566	15792034	601	Intergenic	RMER17B|LTR|ERVK	-13846	NM_001286628	21749	Mm.4306	NM_009352	ENSMUSG00000025925	Terf1	Pin2|Trbf1|Trf1	telomeric repeat binding factor 1	protein-coding		Terf1
chr18	8136840	8137275	600	Intergenic	RLTR13D6|LTR|ERVK	267860	NM_153085	225131	Mm.204524	NM_153085	ENSMUSG00000024283	Wac	1110067P07Rik|A230035H12Rik|AI256735|AI256776|Wwp4	WW domain containing adaptor with coiled-coil	protein-coding
chr10	42968277	42968703	600	Intergenic	Intergenic	107978	NM_172938	268297	Mm.98731	NM_172938	ENSMUSG00000044770	Scml4	9330161D17|mFLJ00197	sex comb on midleg-like 4 (Drosophila)	protein-coding
chr16	31169585	31169928	600	intron (NM_030138, intron 1 of 22)	RLTR11B|LTR|ERVK	31482	NM_030138	78618	Mm.274646	NM_030138	ENSMUSG00000049076	Acap2	4832442G16|9530039J15Rik|CNT-B2|Centb2|mKIAA0041	ArfGAP with coiled-coil, ankyrin repeat and PH domains 2	protein-coding
chr6	119418871	119419200	599	Intergenic	Tigger16b|DNA|TcMar-Tigger	-1552	NM_197985	68465	Mm.291826	NM_197985	ENSMUSG00000030168	Adipor2	1110001I14Rik|ADCR2|AI115388|AW554121|D6Ucla1e|Paqr2	adiponectin receptor 2	protein-coding
chr13	18575620	18576002	599	Intergenic	Intergenic	-141481	NM_172120	218035	Mm.27389	NM_172120	ENSMUSG00000041236	Vps41	AI317346|Vam2|mVam2	VPS41 HOPS complex subunit	protein-coding
chr4	57841937	57842309	598	intron (NM_001304544, intron 6 of 8)	intron (NM_001304544, intron 6 of 8)	-3125	NM_001035532	11641	Mm.467752	NM_009649	ENSMUSG00000038729	Akap2	AA959716|AI649048|Akap-2|Akap-kl|B230340M18Rik|Prka2	A kinase (PRKA) anchor protein 2	protein-coding
chr1	119453748	119454040	598	Intergenic	Intergenic	-31646	NM_008381	16324	Mm.3092	NM_008381	ENSMUSG00000037035	Inhbb	-	inhibin beta-B	protein-coding
chr17	13338049	13338406	597	Intergenic	Intergenic	-16345	NM_001167578	100041352	Mm.490251	NM_001167578	ENSMUSG00000052469	Tcp10c	D17Leh66C|D17Leh66ca|Gm9880|T66C-a|Tcp-10c	t-complex protein 10c	protein-coding
chr16	14123964	14124299	597	intron (NM_001081154, intron 21 of 26)	RLTR20B5_MM|LTR|ERVK	35143	NM_001081154	223989	Mm.85442	NM_001081154	ENSMUSG00000060657	Marf1	4921513D23Rik|BC031575|C87306|E030019O05|Lkap|mKIAA0430	meiosis arrest female 1	protein-coding
chrX	101720472	101720824	597	Intergenic	MIRb|SINE|MIR	13499	NM_009910	12766	Mm.12876	NM_009910	ENSMUSG00000050232	Cxcr3	Cd183|Cmkar3	chemokine (C-X-C motif) receptor 3	protein-coding
chr5	4303523	4304021	597	Intergenic	Intergenic	111405	NM_001042670	208595	Mm.129815	NM_001042670	ENSMUSG00000053178	Mterf1b	ENSMUSG00000053178|Gm9897	mitochondrial transcription termination factor 1b	protein-coding
chr8	129300999	129301338	597	Intergenic	(TTAGGG)n|Simple_repeat|Simple_repeat	37538	NR_144501	102635552		NM_001346808		Gm32856	-	predicted gene, 32856	protein-coding
chr3	25006831	25007195	595	Intergenic	RLTR13E|LTR|ERVK	-223007	NM_001326288	635702	Mm.448351	NM_001326288	ENSMUSG00000102758	Naaladl2	2810043G22Rik|EG635702|Gm1021	N-acetylated alpha-linked acidic dipeptidase-like 2	protein-coding
chr8	78284890	78285266	595	intron (NM_183096, intron 9 of 13)	MTC|LTR|ERVL-MaLR	71736	NM_183096	73301	Mm.61243	NM_183096	ENSMUSG00000037101	Ttc29	1700031F13Rik	tetratricopeptide repeat domain 29	protein-coding
chrX	9095136	9095521	595	Intergenic	RLTR13D6|LTR|ERVK	-9234	NM_001270700	75775	Mm.50374	NM_001270700	ENSMUSG00000045797	4930402K13Rik	-	RIKEN cDNA 4930402K13 gene	protein-coding
chr19	47450711	47451112	594	intron (NM_001164717, intron 1 of 13)	intron (NM_001164717, intron 1 of 13)	13500	NM_008018	14218	Mm.127560	NM_008018	ENSMUSG00000053617	Sh3pxd2a	2310014D11Rik|AA589508|AI256723|AI413738|C230050L11|EG329070|Fish|Gm5098|Sh3md1|TSK5|Tks5	SH3 and PX domains 2A	protein-coding
chr14	55963241	55963575	594	Intergenic	RLTR17D_Mm|LTR|ERVK	-8020	NM_001024714	545055	Mm.378966	NM_001024714	ENSMUSG00000068289	Cma2	Mcp10	chymase 2, mast cell	protein-coding
chr14	60957648	60958269	593	Intergenic	Intergenic	80029	NM_001164155	29820	Mm.281356	NM_013869	ENSMUSG00000060548	Tnfrsf19	AL023044|AW123854|TAJ|TAJ-ALPHA|TRADE|Troy	tumor necrosis factor receptor superfamily, member 19	protein-coding
chr17	87558412	87558822	593	Intergenic	Intergenic	-77362	NM_008532	17075	Mm.4259	NM_008532	ENSMUSG00000045394	Epcam	CD326|EGP|EGP-2|Egp314|Ep-CAM|EpCAM1|GA733-2|Ly74|TROP1|Tacsd1|Tacstd1|gp40	epithelial cell adhesion molecule	protein-coding
chr16	25871519	25871893	593	intron (NM_001127259, intron 10 of 13)	intron (NM_001127259, intron 10 of 13)	69790	NM_001127262	22061	Mm.20894	NM_011641	ENSMUSG00000022510	Trp63	AI462811|Ket|P51/P63|P63|P73l|Tp63|Trp53rp1	transformation related protein 63	protein-coding
chr15	90148720	90149051	593	Intergenic	Intergenic	-75426	NM_001033441	380959	Mm.17853	NM_001033441	ENSMUSG00000075470	Alg10b	AA469671|AU045404|AW123895|C85569|Deaf1|Gm917|nse5	asparagine-linked glycosylation 10B (alpha-1,2-glucosyltransferase)	protein-coding
chr14	53269512	53269853	592	Intergenic	L1_Rod|LINE|L1	-773987	NM_001170918	57269	Mm.88822	NM_020512	ENSMUSG00000059887	Olfr1507	MOR244-1|Mor28|Or28	olfactory receptor 1507	protein-coding
chr3	21891958	21892487	592	Intergenic	Intergenic	-184430	NM_030732	81004	Mm.202966	NM_030732	ENSMUSG00000027630	Tbl1xr1	8030499H02Rik|A630076E03Rik|AW539987|C21|C230089I12Rik|DC42|Ira1|TBLR1	transducin (beta)-like 1X-linked receptor 1	protein-coding
chr4	29091802	29092259	592	Intergenic	Intergenic	278885	NM_001122889	13841	Mm.257266	NM_010141	ENSMUSG00000028289	Epha7	Cek11|Ebk|Ehk3|Hek11|Mdk1	Eph receptor A7	protein-coding
chr1	4802541	4802852	592	Intergenic	RLTR9D|LTR|ERVK	-5197	NM_008866	18777	Mm.299955	NM_008866	ENSMUSG00000025903	Lypla1	Pla1a	lysophospholipase 1	protein-coding
chr12	72649822	72650292	592	TTS (NM_025522)	TTS (NM_025522)	14771	NM_025522	66375	Mm.289653	NM_025522	ENSMUSG00000021094	Dhrs7	2310016E22Rik|5730564L20Rik|AW061210|Retdsr4|Retsdr4	dehydrogenase/reductase (SDR family) member 7	protein-coding
chr13	89661586	89662068	592	intron (NM_001081249, intron 13 of 14)	intron (NM_001081249, intron 13 of 14)	80685	NM_001081249	13003	Mm.158700	NM_019389	ENSMUSG00000021614	Vcan	5430420N07Rik|9430051N09|Cspg2|DPEAAE|NG2|PG-M|PG-M(V0)|PG-M(V1)|hdf	versican	protein-coding
chr8	66323375	66323741	592	intron (NM_175188, intron 4 of 7)	intron (NM_175188, intron 4 of 7)	-62743	NM_001166375	72925	Mm.380457	NM_175188	ENSMUSG00000036469	2023-03-01	2900024D24Rik|BB085186	membrane-associated ring finger (C3HC4) 1	protein-coding
chr15	21366382	21366755	591	intron (NM_001008420, intron 3 of 11)	RLTR13D6|LTR|ERVK	255116	NM_001008420	215654	Mm.300909	NM_001008420	ENSMUSG00000040452	Cdh12	Cdhb	cadherin 12	protein-coding
chr16	48608384	48608753	590	intron (NM_010816, intron 20 of 26)	intron (NM_010816, intron 20 of 26)	163388	NM_198297	77647	Mm.167298	NM_198297	ENSMUSG00000030775	Trat1	C030046M14Rik|Tcrim|Trim	T cell receptor associated transmembrane adaptor 1	protein-coding
chrX	144337848	144338281	590	intron (NR_037145, intron 5 of 26)	MER5A1|DNA|hAT-Charlie	20098	NM_026247	67574	Mm.249084	NM_026247	ENSMUSG00000041718	Alg13	2810046O15Rik|4833435D08Rik|Glt28d1|MDS031|OTTMUSG00000018917	asparagine-linked glycosylation 13	protein-coding
chr15	10105569	10106032	589	Intergenic	RLTR13G|LTR|ERVK	-71438	NM_011169	19116	Mm.10516	NM_011169	ENSMUSG00000005268	Prlr	AI987712|Pr-1|Pr-3|Prlr-rs1	prolactin receptor	protein-coding
chr14	93083191	93083525	589	intron (NM_001346722, intron 4 of 4)	intron (NM_001346722, intron 4 of 4)	805530	NM_001271800	211712	Mm.37126	NM_001081377	ENSMUSG00000055421	Pcdh9	-	protocadherin 9	protein-coding
chr1	44613332	44613912	589	intron (NM_028450, intron 1 of 10)	RLTR25B|LTR|ERVK	61951	NM_028450	70676	Mm.133132	NM_027506	ENSMUSG00000056870	Gulp1	3110030A04Rik|5730529O06Rik|CED-6|Ced6|GULP|Gulp-2	GULP, engulfment adaptor PTB domain containing 1	protein-coding
chr13	57494852	57495205	589	intron (NM_001166464, intron 7 of 10)	intron (NM_001166464, intron 7 of 10)	413304	NM_001166465	20745	Mm.379020	NM_009262	ENSMUSG00000056222	Spock1	Spock|Ticn1|testican	sparc/osteonectin, cwcv and kazal-like domains proteoglycan 1	protein-coding
chr3	72868148	72868654	589	Intergenic	RLTR13D6|LTR|ERVK	98465	NM_001081137	69983	Mm.261054	NM_001081137	ENSMUSG00000027790	Sis	2010204N08Rik|SI|Si-s	sucrase isomaltase (alpha-glucosidase)	protein-coding
chr14	37743058	37743417	589	Intergenic	MMERVK9C_I-int|LTR|ERVK	-607915	NM_078478	66092	Mm.182912	NM_078478	ENSMUSG00000041028	Ghitm	1010001P14Rik|C77840|MICS1|PTD010|Tmbim5	growth hormone inducible transmembrane protein	protein-coding
chr8	4934005	4934435	588	Intergenic	Intergenic	-154686	NM_011369	20419	Mm.37801	NM_011369	ENSMUSG00000022322	Shcbp1	mPAL	Shc SH2-domain binding protein 1	protein-coding
chr15	65258829	65259214	587	Intergenic	RLTR20B2|LTR|ERVK	-336725	NM_009623	11514	Mm.1425	NM_009623	ENSMUSG00000022376	Adcy8	AC8|AW060868	adenylate cyclase 8	protein-coding
chr10	86769824	86770144	587	intron (NM_001003910, intron 14 of 15)	intron (NM_001003910, intron 14 of 15)	-9021	NM_175331	103466	Mm.200446	NM_175331	ENSMUSG00000054027	Nt5dc3	AU040402|AW540062|C630002B14Rik|TU12B1-TY	5'-nucleotidase domain containing 3	protein-coding
chr2	147011449	147011787	587	Intergenic	Intergenic	-1442	NM_011917	24128	Mm.3065	NM_011917	ENSMUSG00000027433	Xrn2	-	5'-3' exoribonuclease 2	protein-coding
chr11	67011651	67012079	586	Intergenic	RLTR9A3B|LTR|ERVK	-13289	NM_177392	338369	Mm.128138	NM_177392	ENSMUSG00000050270	Tmem220	-	transmembrane protein 220	protein-coding
chr1	182162990	182163380	586	Intergenic	Intergenic	-5087	NM_001166728	625823	Mm.479992	NM_001166728	ENSMUSG00000091013	Vmn1r1	EG625823|Gm6628	vomeronasal 1 receptor 1	protein-coding
chr3	21698330	21698657	586	Intergenic	(TTAGGG)n|Simple_repeat|Simple_repeat	-378159	NM_030732	81004	Mm.202966	NM_030732	ENSMUSG00000027630	Tbl1xr1	8030499H02Rik|A630076E03Rik|AW539987|C21|C230089I12Rik|DC42|Ira1|TBLR1	transducin (beta)-like 1X-linked receptor 1	protein-coding
chr2	98664899	98665253	585	Intergenic	SYNREP_MM|Satellite|Satellite	1197419	NM_001289744	241568	Mm.241682	NM_178725	ENSMUSG00000050587	Lrrc4c	6430556C10Rik|NGL-1	leucine rich repeat containing 4C	protein-coding
chr10	64090186	64090537	585	promoter-TSS (NM_178678)	promoter-TSS (NM_178678)	-106	NM_178678	216028	Mm.431318	NM_178678	ENSMUSG00000042846	Lrrtm3	9630044H04Rik	leucine rich repeat transmembrane neuronal 3	protein-coding
chr11	62510922	62511785	585	intron (NM_001039536, intron 5 of 6)	MLTR25A|LTR|ERVK	27908	NM_028448	73139	Mm.390409	NM_028448	ENSMUSG00000018509	Cenpv	3110013H01Rik|AA671303|Prr6	centromere protein V	protein-coding
chr10	88684980	88685364	585	Intergenic	Intergenic	-2149	NM_011461	20728	Mm.21642	NM_011461	ENSMUSG00000004359	Spic	AU019198|C76795|Prf|Spi-C	Spi-C transcription factor (Spi-1/PU.1 related)	protein-coding
chr17	70772565	70773041	584	intron (NM_001347411, intron 11 of 14)	intron (NM_001347411, intron 11 of 14)	73974	NM_001164077	21815	Mm.101034	NM_009372	ENSMUSG00000047407	Tgif1	AA959811|AI462167|Tgif	TGFB-induced factor homeobox 1	protein-coding
chr3	121794216	121794575	584	intron (NM_008991, intron 2 of 22)	intron (NM_008991, intron 2 of 22)	20820	NM_008991	19299	Mm.399042	NM_008991	ENSMUSG00000028127	Abcd3	AI313901|AU018866|AW146054|PMP68|PMP70|Pxmp1	ATP-binding cassette, sub-family D (ALD), member 3	protein-coding
chr4	84662321	84662772	583	intron (NM_172870, intron 1 of 5)	intron (NM_172870, intron 1 of 5)	12540	NM_172870	242509	Mm.190774	NM_172870	ENSMUSG00000028487	Bnc2	5031434M05Rik|8430420F16Rik	basonuclin 2	protein-coding
chr18	30689991	30690323	583	Intergenic	Intergenic	417261	NM_181414	225326	Mm.194127	NM_181414	ENSMUSG00000033628	Pik3c3	5330434F23Rik|Vps34	phosphoinositide-3-kinase, class 3	protein-coding
chr17	62109064	62109438	583	Intergenic	Intergenic	772066	NM_010109	13640	Mm.7978	NM_010109	ENSMUSG00000048915	Efna5	AL-1|AV158822|EFL-5|Ephrin-A5|Epl7|LERK-7|RAGS	ephrin A5	protein-coding
chr3	66687134	66687493	581	Intergenic	Lx8|LINE|L1	291498	NM_001302358	20429	Mm.39093	NM_013665	ENSMUSG00000027833	Shox2	6330543G17Rik|OG12|Og12x|Prx3|SHOT	short stature homeobox 2	protein-coding
chr8	23360845	23361216	581	Intergenic	Intergenic	-50472	NM_013834	20377	Mm.281691	NM_013834	ENSMUSG00000031548	Sfrp1	2210415K03Rik|AW011917|AW107218|AW742929|sFRP-1	secreted frizzled-related protein 1	protein-coding
chr11	54139972	54140746	581	Intergenic	(GGA)n|Simple_repeat|Simple_repeat	39435	NM_001136076	18452	Mm.3705	NM_011031	ENSMUSG00000018906	P4ha2	AA407196|C76437|P4hl	procollagen-proline, 2-oxoglutarate 4-dioxygenase (proline 4-hydroxylase), alpha II polypeptide	protein-coding
chr7	35351150	35351607	581	intron (NM_027897, intron 1 of 14)	(TTCA)n|Simple_repeat|Simple_repeat	17141	NM_027897	52428	Mm.286600	NM_027897	ENSMUSG00000030494	Rhpn2	1300002E07Rik|AA536890|C85860|D7Ertd784e	rhophilin, Rho GTPase binding protein 2	protein-coding
chr4	120610979	120611322	581	Intergenic	MLT1J|LTR|ERVL-MaLR	22405	NM_001101603	667063	Mm.90231	NM_001101603	ENSMUSG00000091297	Gm8439	EG667063|Gm1664	predicted gene 8439	protein-coding
chr10	7612294	7612570	581	intron (NM_172784, intron 6 of 6)	MMERVK9C_I-int|LTR|ERVK	22632	NM_172784	237253	Mm.206759	NM_172784	ENSMUSG00000019796	Lrp11	1700034J19Rik|6330533B21|9830160H19Rik	low density lipoprotein receptor-related protein 11	protein-coding
chr4	115557948	115558519	581	Intergenic	MMERVK9E_I-int|LTR|ERVK	-5416	NM_001252539	666168	Mm.482086	NM_201640	ENSMUSG00000028712	Cyp4a31	-	cytochrome P450, family 4, subfamily a, polypeptide 31	protein-coding
chr5	64864797	64865137	581	Intergenic	Intergenic	61444	NM_008453	16599	Mm.392759	NM_008453	ENSMUSG00000029178	Klf3	9930027G08Rik|AL024007|Bklf|Tef-2	Kruppel-like factor 3 (basic)	protein-coding
chr9	45349178	45349576	580	Intergenic	Intergenic	-20808	NM_022004	59095	Mm.208287	NM_022004	ENSMUSG00000066705	Fxyd6	0610030I18Rik|Php	FXYD domain-containing ion transport regulator 6	protein-coding
chr16	9132856	9133223	580	Intergenic	RLTR41C|LTR|ERV1	302939	NM_001081400	69053	Mm.390868	NM_001081400	ENSMUSG00000022507	1810013L24Rik	1110017P05Rik|3010002C02Rik|AA792997|AW124177|Gm19906|R74903	RIKEN cDNA 1810013L24 gene	protein-coding
chr1	67935728	67936088	580	Intergenic	Intergenic	812881	NM_001080809	227231	Mm.343942	NM_001080809	ENSMUSG00000025991	Cps1	4732433M03Rik|CPS|D1Ucla3	carbamoyl-phosphate synthetase 1	protein-coding
chr2	127839462	127839876	580	Intergenic	Intergenic	-7810	NM_001113179	12235	Mm.2185	NM_009772	ENSMUSG00000027379	Bub1	AL022991|Bub1a|C80208|D2Xrf87	BUB1, mitotic checkpoint serine/threonine kinase	protein-coding
chr14	13907799	13908144	580	Intergenic	RLTR11C_MM|LTR|ERVK	53342	NM_025435	66231	Mm.295875	NM_025435	ENSMUSG00000053453	Thoc7	Nif3l1bp1	THO complex 7	protein-coding
chr8	73319527	73319871	580	intron (NM_010687, intron 1 of 14)	intron (NM_010687, intron 1 of 14)	33841	NM_001317391	16795	Mm.324371	NM_010687	ENSMUSG00000004383	Large1	BPFD#36|Gyltl1a|Large|Mbp-1|Mbp1|enr|fg|froggy|myd	LARGE xylosyl- and glucuronyltransferase 1	protein-coding
chr13	102655093	102655535	580	Intergenic	Intergenic	-38244	NM_008533	17079	Mm.373974	NM_008533	ENSMUSG00000021624	Cd180	F630107B15|Ly78|RP105	CD180 antigen	protein-coding
chr2	177129257	177129902	580	Intergenic	Intergenic	-201766	NR_130970	102639598	Mm.379980	NM_029813	ENSMUSG00000074527	Gm14296	-	predicted gene 14296	protein-coding
chr5	28232148	28232458	580	intron (NM_001310512, intron 1 of 3)	intron (NM_001310512, intron 1 of 3)	13485	NM_001310512	269637	Mm.68286	NM_175651	ENSMUSG00000044681	Cnpy1	1500012D20Rik|9630008K15Rik|AI853839	canopy FGF signaling regulator 1	protein-coding
chr14	99107755	99108160	579	intron (NM_029320, intron 4 of 17)	intron (NM_029320, intron 4 of 17)	-8187	NM_028315	72662	Mm.163339	NM_028315	ENSMUSG00000033166	Dis3	2810028N01Rik	DIS3 homolog, exosome endoribonuclease and 3'-5' exoribonuclease	protein-coding
chr14	75505209	75505514	579	intron (NM_001128093, intron 1 of 1)	intron (NM_001128093, intron 1 of 1)	49379	NM_001128093	380918	Mm.484360	NM_001128093	ENSMUSG00000091722	Siah3	Gm912	seven in absentia homolog 3 (Drosophila)	protein-coding
chr6	37689758	37690079	579	Intergenic	Intergenic	159745	NM_145364	208665	Mm.262635	NM_145364	ENSMUSG00000038641	Akr1d1	-	aldo-keto reductase family 1, member D1	protein-coding
chr19	16491582	16491972	579	intron (NM_008137, intron 1 of 6)	intron (NM_008137, intron 1 of 6)	56110	NM_008137	14675	Mm.313181	NM_008137	ENSMUSG00000024697	Gna14	AU023208	guanine nucleotide binding protein, alpha 14	protein-coding
chr14	105920764	105921211	578	Intergenic	Intergenic	-24168	NM_011897	24064	Mm.89982	NM_011897	ENSMUSG00000022114	Spry2	sprouty2	sprouty homolog 2 (Drosophila)	protein-coding
chr9	55216120	55216452	578	intron (NM_028049, intron 4 of 6)	ORR1C2|LTR|ERVL-MaLR	7351	NM_028049	71999	Mm.276429	NM_028049	ENSMUSG00000032309	Fbxo22	0610033L19Rik|1600016C16Rik	F-box protein 22	protein-coding
chr9	18722023	18722435	578	Intergenic	RLTR42-int|LTR|ERVK	33404	NM_146606	18322	Mm.246530	NM_146606	ENSMUSG00000054141	Olfr24	MOR132-1|MTPCR51	olfactory receptor 24	protein-coding
chr3	31006833	31007161	578	intron (NM_008857, intron 1 of 17)	RLTR12B|LTR|ERVK	11226	NM_008857	18759	Mm.291554	NM_008857	ENSMUSG00000037643	Prkci	2310021H13Rik|AI427505|PKClambda|Pkci|Pkcl|Prkcl|aPKClambda|mKIAA4165	protein kinase C, iota	protein-coding
chr1	135632261	135632630	577	Intergenic	Intergenic	-47090	NM_173437	215690	Mm.34977	NM_173437	ENSMUSG00000009418	Nav1	9530089B19|9930003A20Rik|C230080M11Rik|Pomfil3|Unc53h1|mKIAA1151|steerin-1	neuron navigator 1	protein-coding
chr13	48160179	48160570	577	intron (NR_102303, intron 1 of 2)	intron (NR_102303, intron 1 of 2)	-101053	NM_031166	15904	Mm.458006	NM_031166	ENSMUSG00000021379	Id4	Idb4|bHLHb27	inhibitor of DNA binding 4	protein-coding
chr5	67138605	67139071	576	Intergenic	Intergenic	-39712	NM_008888	18935	Mm.62505	NM_008888	ENSMUSG00000012520	Phox2b	Dilp1|NBPhox|Pmx2b|Px2b	paired-like homeobox 2b	protein-coding
chr6	82703694	82704092	575	Intergenic	Intergenic	-51028	NM_025882	66979	Mm.195753	NM_025882	ENSMUSG00000030042	Pole4	2400007P05Rik|5830430F06Rik	polymerase (DNA-directed), epsilon 4 (p12 subunit)	protein-coding
chr8	90851571	90851955	575	intron (NM_177224, intron 2 of 39)	MER21C|LTR|ERVL	22928	NM_177224	109151	Mm.100615	NM_177224	ENSMUSG00000056608	Chd9	1810014J18Rik|9030205D12Rik|A330063D19Rik|AD013|PRIC320|mKIAA0308	chromodomain helicase DNA binding protein 9	protein-coding
chrX	103311736	103312176	575	Intergenic	Intergenic	-9442	NM_007674	12592	Mm.4353	NM_007674	ENSMUSG00000031326	Cdx4	Cdx-3|Cdx-4|Cdx3	caudal type homeobox 4	protein-coding
chr3	3666728	3667135	575	Intergenic	RLTR13G|LTR|ERVK	158901	NM_013920	30942	Mm.330897	NM_013920	ENSMUSG00000017688	Hnf4g	NR2A2	hepatocyte nuclear factor 4, gamma	protein-coding
chr5	131526789	131527110	574	intron (NM_177047, intron 6 of 18)	intron (NM_177047, intron 6 of 18)	-219427	NM_145218	212996	Mm.299204	NM_145218	ENSMUSG00000034040	Wbscr17	AA388321|E330012B09Rik	Williams-Beuren syndrome chromosome region 17 homolog (human)	protein-coding
chr2	172577192	172577680	574	Intergenic	Intergenic	26445	NM_001159696	21420	Mm.3629	NM_009335	ENSMUSG00000028640	Tfap2c	AA409384|AP2gamma|Ap-2.2|Stra2|Tcfap2c	transcription factor AP-2, gamma	protein-coding
chr14	94796813	94797248	574	Intergenic	RLTR13D6|LTR|ERVK	-906351	NM_001346722	211712	Mm.37126	NM_001081377	ENSMUSG00000055421	Pcdh9	-	protocadherin 9	protein-coding
chr13	37436240	37436672	574	Intergenic	Intergenic	91111	NM_010745	17084	Mm.2639	NM_010745	ENSMUSG00000021423	Ly86	MD-1|MD1|ly86_tv2	lymphocyte antigen 86	protein-coding
chr15	73676392	73676741	574	Intergenic	Intergenic	30939	NM_173365	239530	Mm.122997	NM_173365	ENSMUSG00000045281	Gpr20	A430106B11Rik	G protein-coupled receptor 20	protein-coding
chr7	138849992	138850444	573	intron (NM_026391, intron 2 of 8)	intron (NM_026391, intron 2 of 8)	3832	NM_026391	52432	Mm.258739	NM_026391	ENSMUSG00000041769	Ppp2r2d	1300017E19Rik|D7Ertd753e|MDS026	protein phosphatase 2, regulatory subunit B, delta	protein-coding
chr3	145443269	145443578	573	intron (NM_001317733, intron 31 of 59)	MMERVK9E_I-int|LTR|ERVK	-132785	NM_001081094	229937	Mm.24586	NM_001081094	ENSMUSG00000074182	Znhit6	2410019A14Rik	zinc finger, HIT type 6	protein-coding
chr19	24491851	24492265	571	intron (NM_008846, intron 1 of 14)	intron (NM_008846, intron 1 of 14)	-14584	NM_026520	68034	Mm.440181	NM_026520	ENSMUSG00000074922	Fam122a	2410124L17Rik|2900009I07Rik|ENSMUSG00000051082|Gm9849	family with sequence similarity 122, member A	protein-coding
chr10	21988415	21988878	571	intron (NM_001161848, intron 1 of 11)	intron (NM_001161848, intron 1 of 11)	2542	NM_001161848	20393	Mm.28405	NM_011361	ENSMUSG00000019970	Sgk1	Sgk	serum/glucocorticoid regulated kinase 1	protein-coding		Sgk1
chr7	138153466	138153866	571	Intergenic	Intergenic	244064	NM_183289	70571	Mm.334297	NM_183289	ENSMUSG00000091002	Tcerg1l	5730476P14Rik	transcription elongation regulator 1-like	protein-coding
chr2	168214071	168214445	570	intron (NR_132310, intron 6 of 11)	intron (NR_132310, intron 6 of 11)	-7146	NM_001310086	11538	Mm.201322	NM_009628	ENSMUSG00000051149	Adnp	AA589558|mKIAA0784	activity-dependent neuroprotective protein	protein-coding
chr15	11584156	11584581	569	Intergenic	L1_Mur3|LINE|L1	-184710	NM_033074	110960	Mm.286061	NM_033074	ENSMUSG00000022241	Tars	D15Wsu59e|ThrRS	threonyl-tRNA synthetase	protein-coding
chr1	133667619	133668041	569	Intergenic	RLTR12D|LTR|ERVK	-6431	NM_001276767	70579	Mm.245357	NM_144530	ENSMUSG00000102976	Zc3h11a	1110003F06Rik|5730454B08Rik|G630041M05Rik|Zc3hdc11a|Zc3hh11a|mKIAA0663	zinc finger CCCH type containing 11A	protein-coding
chr5	103724438	103725086	569	Intergenic	Intergenic	-29400	NM_133919	17355	Mm.6949	NM_133919	ENSMUSG00000029313	Aff1	9630032B01Rik|AW319193|Af4|Mllt2h|Rob	AF4/FMR2 family, member 1	protein-coding
chr17	50427697	50428032	568	Intergenic	Intergenic	-81683	NM_013880	224860	Mm.217362	NM_013880	ENSMUSG00000038910	Plcl2	PLC-L2|PRIP-2|Plce2|mKIAA1092	phospholipase C-like 2	protein-coding
chr19	32194773	32195191	567	intron (NM_001168525, intron 5 of 9)	intron (NM_001168525, intron 5 of 9)	16031	NM_001168526	208449	Mm.329810	NM_144792	ENSMUSG00000040451	Sgms1	9530058O11Rik|AI841905|C80702|Mob|Sms1|Sor1|Tmem23	sphingomyelin synthase 1	protein-coding
chr16	88719997	88720492	567	Intergenic	Intergenic	-8618	NM_183189	268905	Mm.206668	NM_183189	ENSMUSG00000056350	Krtap13-1	AA589563|KAP13.1	keratin associated protein 13-1	protein-coding
chr12	104763905	104764313	567	non-coding (NR_104437, exon 14 of 14)	non-coding (NR_104437, exon 14 of 14)	-12157	NM_148948	192119	Mm.21135	NM_148948	ENSMUSG00000041415	Dicer1	1110006F08Rik|D12Ertd7e|mKIAA0928	dicer 1, ribonuclease type III	protein-coding
chr9	11940783	11941153	567	Intergenic	RLTR13D6|LTR|ERVK	-1036193	NM_001170787	244682	Mm.187021	NM_001033359	ENSMUSG00000039488	Cntn5	6720426O10Rik|A830025P08Rik|Gm507|NB-2	contactin 5	protein-coding
chr6	13747994	13748518	567	Intergenic	Intergenic	-70290	NM_175312	101148	Mm.354863	NM_175312	ENSMUSG00000042742	Bmt2	AI666701|B630005N14Rik	base methyltransferase of 25S rRNA 2	protein-coding
chr2	156425609	156425932	567	intron (NM_013510, intron 1 of 21)	intron (NM_013510, intron 1 of 21)	4861	NM_001291122	13821	Mm.20852	NM_013510	ENSMUSG00000027624	Epb41l1	4.1N|Epb4.1l1|NBL1|mKIAA0338	erythrocyte membrane protein band 4.1 like 1	protein-coding
chr1	122607304	122607728	567	Intergenic	RLTR25B|LTR|ERVK	-1039536	NM_025860	66942	Mm.44219	NM_025860	ENSMUSG00000001674	Ddx18	2310005B10Rik	DEAD (Asp-Glu-Ala-Asp) box polypeptide 18	protein-coding
chr3	52254088	52254517	566	Intergenic	Intergenic	-14035	NM_019739	56458	Mm.29891	NM_019739	ENSMUSG00000044167	Foxo1	AI876417|Afxh|FKHR|Fkhr1|Foxo1a	forkhead box O1	protein-coding		Foxo1
chr2	21392687	21393266	566	intron (NM_001004761, intron 1 of 10)	Lx9|LINE|L1	25409	NM_001004761	241263	Mm.166647	NM_175706	ENSMUSG00000045967	Gpr158	5330427M13Rik|mKIAA1136	G protein-coupled receptor 158	protein-coding
chr1	86187706	86188224	566	intron (NM_030184, intron 10 of 24)	intron (NM_030184, intron 10 of 24)	33185	NM_030184	78795	Mm.379264	NM_027456	ENSMUSG00000062590	Armc9	3830422A13Rik|4831423D23Rik|4930438O05Rik|5730415N24Rik	armadillo repeat containing 9	protein-coding
chr10	84707924	84708435	565	intron (NM_027423, intron 23 of 27)	(T)n|Simple_repeat|Simple_repeat	-47869	NM_001024918	71137	Mm.79070	NM_027689	ENSMUSG00000020037	Rfx4	4933412G19Rik|NYD-sp10	regulatory factor X, 4 (influences HLA class II expression)	protein-coding
chr12	66591720	66592174	565	intron (NM_001193266, intron 8 of 16)	intron (NM_001193266, intron 8 of 16)	-307546	NM_001162933	238217	Mm.188575	NM_001162933	ENSMUSG00000060499	Rpl10l	EG238217	ribosomal protein L10-like	protein-coding
chr1	132850811	132851197	565	Intergenic	Intergenic	-29351	NM_010732	16980	Mm.39640	NM_010732	ENSMUSG00000026443	Lrrn2	5730406J09Rik|NLRR-2	leucine rich repeat protein 2, neuronal	protein-coding
chr2	98663702	98664084	564	Intergenic	GSAT_MM|Satellite|Satellite	1196236	NM_001289744	241568	Mm.241682	NM_178725	ENSMUSG00000050587	Lrrc4c	6430556C10Rik|NGL-1	leucine rich repeat containing 4C	protein-coding
chr13	34244233	34244543	563	intron (NM_001033167, intron 3 of 10)	intron (NM_001033167, intron 3 of 10)	81424	NM_001110515	69666	Mm.24788	NM_001101430	ENSMUSG00000071451	Psmg4	PAC-4|mPAC4	proteasome (prosome, macropain) assembly chaperone 4	protein-coding
chr9	110323042	110323348	562	Intergenic	ORR1C2|LTR|ERVL-MaLR	-10093	NM_001103162	235623	Mm.288741	NM_001001144	ENSMUSG00000032485	Scap	9530044G19|mKIAA0199	SREBF chaperone	protein-coding
chr18	70380754	70381199	562	Intergenic	RLTR13D6|LTR|ERVK	-91478	NM_029019	170461	Mm.83623	NM_029019	ENSMUSG00000079608	Stard6	1700011K09Rik|4833424I06Rik|4933429L05Rik|AI644424	StAR-related lipid transfer (START) domain containing 6	protein-coding
chr1	87230628	87230934	562	intron (NM_023314, intron 6 of 6)	intron (NM_023314, intron 6 of 6)	16842	NM_001039169	26987	Mm.227183	NM_023314	ENSMUSG00000026254	Eif4e2	2700069E09Rik|AI036339|AV129531|D0H0S6743E|Eif4el3	eukaryotic translation initiation factor 4E member 2	protein-coding
chr4	125313178	125313598	561	Intergenic	Intergenic	-177443	NM_001081097	14807	Mm.40896	NM_001081097	ENSMUSG00000001985	Grik3	9630027E11|GluK3|GluR7-3|Glur-7|Glur7	glutamate receptor, ionotropic, kainate 3	protein-coding
chr9	106211270	106211679	561	intron (NM_011876, intron 2 of 8)	intron (NM_011876, intron 2 of 8)	8366	NM_011876	23999	Mm.274346	NM_011876	ENSMUSG00000023277	Twf2	A6-related|AU014993|Ptk9l|Ptk9r	twinfilin actin binding protein 2	protein-coding
chr13	78427699	78428081	561	Intergenic	Intergenic	-229017	NM_010151	13865	Mm.439653	NM_010151	ENSMUSG00000069171	Nr2f1	COUP-TF1|COUP-TFI|COUPTFA|EAR-3|EAR3|Erbal3|SVP44|Tcfcoup1	nuclear receptor subfamily 2, group F, member 1	protein-coding
chr3	103127137	103127604	560	promoter-TSS (NM_177857)	promoter-TSS (NM_177857)	-186	NM_177857	329727	Mm.293641	NM_177857	ENSMUSG00000007379	Dennd2c	A930010I20Rik	DENN/MADD domain containing 2C	protein-coding
chr3	3370898	3371264	560	Intergenic	MMERVK9C_I-int|LTR|ERVK	-136949	NM_013920	30942	Mm.330897	NM_013920	ENSMUSG00000017688	Hnf4g	NR2A2	hepatocyte nuclear factor 4, gamma	protein-coding
chr1	183299044	183299671	560	intron (NM_181732, intron 1 of 9)	RLTR33|LTR|ERVK	2297	NM_181732	108909	Mm.290502	NM_145626	ENSMUSG00000042901	Aida	2610208M17Rik|BC004835	axin interactor, dorsalization associated	protein-coding
chr10	85451611	85452045	559	intron (NM_028709, intron 1 of 16)	MIRb|SINE|MIR	65014	NM_028709	74007	Mm.36544	NM_028709	ENSMUSG00000020042	Btbd11	6330404E16Rik	BTB (POZ) domain containing 11	protein-coding
chr7	19508483	19508806	559	promoter-TSS (NM_177692)	promoter-TSS (NM_177692)	-26	NM_001331181	67091	Mm.44213	NM_025960	ENSMUSG00000002043	Trappc6a	1810073E21Rik|4930519D19Rik|AI480686|TRS33|mhyp	trafficking protein particle complex 6A	protein-coding
chr8	40939001	40939425	559	intron (NM_026840, intron 2 of 5)	RLTR9A3|LTR|ERVK	12980	NM_026840	68797	Mm.284246	NM_026840	ENSMUSG00000031595	Pdgfrl	1110039P19Rik|AV013190	platelet-derived growth factor receptor-like	protein-coding
chr13	44751688	44752079	558	intron (NM_001205044, intron 2 of 18)	intron (NM_001205044, intron 2 of 18)	20612	NM_001205043	16468	Mm.25059	NM_021878	ENSMUSG00000038518	Jarid2	Jmj|jumonji	jumonji, AT rich interactive domain 2	protein-coding
chr13	52949249	52949570	558	Intergenic	RLTR11C_MM|LTR|ERVK	-19732	NM_016709	11992	Mm.252034	NM_016709	ENSMUSG00000021460	Auh	C77140|W91705	AU RNA binding protein/enoyl-coenzyme A hydratase	protein-coding
chr3	94080623	94081101	558	Intergenic	RLTR13D6|LTR|ERVK	-8218	NM_001163731	100042761	Mm.484910	NM_001163731	ENSMUSG00000095251	Gm10697	ENSMUSG00000074425	predicted gene 10697	protein-coding
chr1	139412419	139412811	557	Intergenic	RLTR13D6|LTR|ERVK	-9768	NM_172643	226470	Mm.119711	NM_172643	ENSMUSG00000033964	Zbtb41	8430415N23Rik|9430031N01|9830132G07Rik|AI316857	zinc finger and BTB domain containing 41	protein-coding
chr15	102243197	102243527	557	intron (NM_011244, intron 3 of 9)	intron (NM_011244, intron 3 of 9)	3138	NM_001042727	19411	Mm.1273	NM_011244	ENSMUSG00000001288	Rarg	Nr1b3|RAR-gamma|RARD|RARgamma2	retinoic acid receptor, gamma	protein-coding
chr3	86845070	86845462	556	intron (NM_001195497, intron 2 of 15)	intron (NM_001195497, intron 2 of 15)	75618	NM_001195497	70762	Mm.44490	NM_027539	ENSMUSG00000028078	Dclk2	6330415M09Rik|AU044875|CL2|CLICK2|Click-II|Dcamkl2	doublecortin-like kinase 2	protein-coding
chr11	7534684	7535054	556	Intergenic	RMER10A|LTR|ERVL	-320946	NM_008343	16009	Mm.29254	NM_008343	ENSMUSG00000020427	Igfbp3	AI649005|IGFBP-3|IGgfbp3	insulin-like growth factor binding protein 3	protein-coding
chr3	88281517	88281998	556	Intergenic	RLTR13D6|LTR|ERVK	15081	NM_029801	76927	Mm.273330	NM_029801	ENSMUSG00000010538	Tsacc	1700021C14Rik|SIP	TSSK6 activating co-chaperone	protein-coding
chr9	77616778	77617213	555	Intergenic	Intergenic	-19737	NM_172925	244923	Mm.138238	NM_172925	ENSMUSG00000044938	Klhl31	9830147P19Rik|D930047P17Rik|Kbtbd1	kelch-like 31	protein-coding	Klhl31
chr8	111613203	111613541	555	intron (NM_001168621, intron 2 of 4)	ORR1B2|LTR|ERVL-MaLR	16950	NM_027570	52815	Mm.27589	NM_027570	ENSMUSG00000031958	Ldhd	4733401P21Rik|D8Bwg1320e	lactate dehydrogenase D	protein-coding
chr17	47571659	47572019	555	intron (NM_001081635, intron 1 of 6)	MamRep605|LTR?|LTR?	-21628	NM_007632	12445	Mm.27291	NM_007632	ENSMUSG00000034165	Ccnd3	9230106B05Rik|AA682053|AL024085|AW146355|C78795	cyclin D3	protein-coding
chr19	35101247	35101659	555	Intergenic	Intergenic	179095	NM_183046	240641	Mm.278471	NM_183046	ENSMUSG00000024795	Kif20b	33cex|B130024C23|C330014J10Rik|Mphosph1|magoo	kinesin family member 20B	protein-coding
chr8	45246334	45246690	554	intron (NM_028066, intron 11 of 14)	intron (NM_028066, intron 11 of 14)	15519	NM_028066	109821	Mm.33326	NM_028066	ENSMUSG00000031645	F11	1600027G01Rik|AI503996|Cf11|FXI|PTA	coagulation factor XI	protein-coding
chr8	67086210	67086645	554	Intergenic	Intergenic	226210	NM_001163564	234344	Mm.334561	NM_001163564	ENSMUSG00000014907	Naf1	Gm174	nuclear assembly factor 1 ribonucleoprotein	protein-coding
chr12	88111627	88112130	554	Intergenic	RLTR13D6|LTR|ERVK	70016	NM_001324471	100039315	Mm.426539	NM_001105254	ENSMUSG00000066027	Gm10436	ENSMUSG00000072907	predicted gene 10436	protein-coding
chr9	32414970	32415316	553	Intergenic	ID_B1|SINE|B4	21158	NM_001168354	56379	Mm.390168	NM_019659	ENSMUSG00000041248	Kcnj1	Kir1.1|ROMK|Romk2	potassium inwardly-rectifying channel, subfamily J, member 1	protein-coding
chr11	44767263	44767661	553	intron (NM_007897, intron 6 of 15)	intron (NM_007897, intron 6 of 15)	149362	NM_001290711	13591	Mm.439662	NM_007897	ENSMUSG00000057098	Ebf1	Ebf|O/E-1|OE-1|Olf-1|Olf1	early B cell factor 1	protein-coding
chr13	86345212	86345672	553	Intergenic	RLTR9E|LTR|ERVK	-298647	NM_007749	12867	Mm.378898	NM_007749	ENSMUSG00000017778	Cox7c	COXVIIc|Cox7c1	cytochrome c oxidase subunit VIIc	protein-coding
chr11	20477401	20477741	553	Intergenic	Intergenic	-65682	NM_021372	58172	Mm.339676	NM_021372	ENSMUSG00000049800	Sertad2	AB041541|AU021878|Kiaa0127|MNCb-1504|SEI-2|Sei2|TRIP-Br2|mKIAA0127	SERTA domain containing 2	protein-coding
chr2	50265174	50265691	552	Intergenic	Intergenic	31245	NM_133839	109129	Mm.29214	NM_133839	ENSMUSG00000026766	Mmadhc	2010311D03Rik|AI314967|CblD	methylmalonic aciduria (cobalamin deficiency) cblD type, with homocystinuria	protein-coding
chr5	74999136	74999543	552	Intergenic	Intergenic	45302	NM_028850	74277	Mm.239814	NM_028850	ENSMUSG00000029229	Chic2	1700081B18Rik|4930502K01Rik|BTL	cysteine-rich hydrophobic domain 2	protein-coding
chr8	14787061	14787383	551	intron (NM_172910, intron 9 of 15)	RLTR9A3|LTR|ERVK	-101314	NM_012000	26889	Mm.254027	NM_012000	ENSMUSG00000026317	Cln8	mnd	ceroid-lipofuscinosis, neuronal 8	protein-coding
chr2	107515428	107515923	550	Intergenic	RLTR13D6|LTR|ERVK	225086	NM_021275	16492	Mm.142718	NM_021275	ENSMUSG00000042604	Kcna4	Kv1.4	potassium voltage-gated channel, shaker-related subfamily, member 4	protein-coding
chr17	80801366	80801683	550	Intergenic	Intergenic	-73499	NM_001290345	225028	Mm.311948	NM_001081357	ENSMUSG00000024242	Map4k3	4833416M01Rik|4833416M07Rik|9530052P13Rik|Glk|MAPKKKK3|MEKKK 3|MEKKK3|RAB8IPL1	mitogen-activated protein kinase kinase kinase kinase 3	protein-coding
chr5	129270088	129270504	550	Intergenic	Intergenic	173546	NM_001081342	243277	Mm.440501	NM_177734	ENSMUSG00000044017	Adgrd1	E230012M21Rik|Gpr133	adhesion G protein-coupled receptor D1	protein-coding
chr9	84240547	84240939	549	Intergenic	Intergenic	291962	NM_199195	12040	Mm.12819	NM_199195	ENSMUSG00000032263	Bckdhb	BCKDE1B|BCKDH E1-beta	branched chain ketoacid dehydrogenase E1, beta polypeptide	protein-coding
chr9	107630587	107630914	549	intron (NM_008138, intron 1 of 8)	intron (NM_008138, intron 1 of 8)	4592	NM_008138	14678	Mm.196464	NM_008138	ENSMUSG00000032562	Gnai2	C76432|Galphai2|Gia|Gnai-2	guanine nucleotide binding protein (G protein), alpha inhibiting 2	protein-coding
chr2	172516573	172517002	548	Intergenic	Intergenic	-32806	NM_009335	21420	Mm.3629	NM_009335	ENSMUSG00000028640	Tfap2c	AA409384|AP2gamma|Ap-2.2|Stra2|Tcfap2c	transcription factor AP-2, gamma	protein-coding
chr2	22620061	22620380	548	Intergenic	Intergenic	-2107	NM_008078	14417	Mm.4784	NM_008078	ENSMUSG00000026787	Gad2	6330404F12Rik|GAD(65)|GAD65|Gad-2	glutamic acid decarboxylase 2	protein-coding
chr10	95892288	95892608	547	Intergenic	B4A|SINE|B4	-48215	NM_001001932	216238	Mm.210035	NM_001001932	ENSMUSG00000036499	Eea1	A430109M19Rik|B230358H09Rik|ZFYVE2	early endosome antigen 1	protein-coding
chr17	33063042	33063382	547	TTS (NM_001009544)	TTS (NM_001009544)	4846	NM_001009544	74042	Mm.84774	NM_001009544	ENSMUSG00000023350	4921501E09Rik	PHF8	RIKEN cDNA 4921501E09 gene	protein-coding
chr7	73535117	73535427	546	intron (NM_001081345, intron 2 of 38)	intron (NM_001081345, intron 2 of 38)	6474	NM_001081345	244059	Mm.34539	NM_001081345	ENSMUSG00000078671	Chd2	2810013C04Rik|2810040A01Rik|5630401D06Rik|AI851092|BC029703|CHD-2	chromodomain helicase DNA binding protein 2	protein-coding
chr16	78846089	78846401	546	Intergenic	Lx5c|LINE|L1	-84703	NM_139134	246048	Mm.77895	NM_139134	ENSMUSG00000022860	Chodl	3110074E07Rik|MT75|PRED12	chondrolectin	protein-coding
chr4	105908278	105908601	546	Intergenic	Intergenic	-407774	NM_183225	329908	Mm.234544	NM_183225	ENSMUSG00000028514	Usp24	2700066K03Rik|2810030C21Rik|AI414051|B130021E18|C79851	ubiquitin specific peptidase 24	protein-coding
chr13	14290049	14290382	546	intron (NM_001081348, intron 15 of 28)	RLTR9E|LTR|ERVK	226431	NM_198122	94246	Mm.439784	NM_194262	ENSMUSG00000039219	Arid4b	BCAA|BRCAA1|RBBP1L1|Rbp1l1|SAP180	AT rich interactive domain 4B (RBP1-like)	protein-coding
chr5	73892377	73892919	545	Intergenic	Intergenic	175763	NM_177561	69727	Mm.48795	NM_177561	ENSMUSG00000054814	Usp46	1190009E20Rik|2410018I08Rik|AI451644	ubiquitin specific peptidase 46	protein-coding
chrX	99522370	99522680	545	Intergenic	Intergenic	-51790	NM_001083110	18744	Mm.8211	NM_008853	ENSMUSG00000034403	Pja1	praja-1	praja ring finger 1, E3 ubiquitin protein ligase	protein-coding	Pja1
chr16	82596465	82596816	544	Intergenic	RLTR9D|LTR|ERVK	1395943	NM_010954	17968	Mm.433941	NM_010954	ENSMUSG00000022762	Ncam2	Ncam-2|Ocam|RNCAM	neural cell adhesion molecule 2	protein-coding
chr8	3395191	3395626	544	intron (NM_133962, intron 1 of 19)	intron (NM_133962, intron 1 of 19)	2400	NM_133962	102098	Mm.170461	NM_133962	ENSMUSG00000004568	Arhgef18	AI467246|D030053O22Rik	rho/rac guanine nucleotide exchange factor (GEF) 18	protein-coding
chr10	21054323	21054701	544	intron (NM_001177776, intron 2 of 6)	intron (NM_001177776, intron 2 of 6)	13692	NM_001177776	52906	Mm.253280	NM_026203	ENSMUSG00000019986	Ahi1	1700015F03Rik|Ahi-1|D10Bwg0629e	Abelson helper integration site 1	protein-coding
chr5	140611825	140612239	543	intron (NM_008494, intron 2 of 7)	intron (NM_008494, intron 2 of 7)	4691	NM_008494	16848	Mm.12834	NM_008494	ENSMUSG00000029570	Lfng	AW061165	LFNG O-fucosylpeptide 3-beta-N-acetylglucosaminyltransferase	protein-coding
chr7	133759954	133760396	543	promoter-TSS (NM_001286030)	promoter-TSS (NM_001286030)	94	NM_001286030	101437	Mm.199223	NM_133941	ENSMUSG00000030986	Dhx32	3110079L04Rik|4732469F02Rik|AA408140|Ddx32	DEAH (Asp-Glu-Ala-His) box polypeptide 32	protein-coding
chr16	49803908	49804258	543	Intergenic	Intergenic	-51571	NM_010581	16423	Mm.31752	NM_010581	ENSMUSG00000055447	Cd47	9130415E20Rik|AA407862|AI848868|AW108519|B430305P08Rik|IAP|Itgp	CD47 antigen (Rh-related antigen, integrin-associated signal transducer)	protein-coding
chr8	95833433	95833912	542	Intergenic	Intergenic	19819	NM_172758	234595	Mm.29267	NM_172758	ENSMUSG00000036534	Slc38a7	D430050E18	solute carrier family 38, member 7	protein-coding
chr4	45489974	45490353	542	intron (NM_001033306, intron 1 of 5)	intron (NM_001033306, intron 1 of 5)	40665	NM_001033306	230126	Mm.251716	NM_001033306	ENSMUSG00000044813	Shb	BC028832	src homology 2 domain-containing transforming protein B	protein-coding
chr7	58668688	58669029	541	intron (NM_009728, intron 1 of 20)	intron (NM_009728, intron 1 of 20)	10656	NM_009728	11982	Mm.135129	NM_009728	ENSMUSG00000025324	Atp10a	Atp10c|pfatp	ATPase, class V, type 10A	protein-coding
chr19	39890015	39890552	541	Intergenic	RLTR13D6|LTR|ERVK	-3514	NM_001104525	100043108	Mm.482331	NM_001104525	ENSMUSG00000092008	Cyp2c69	AI098658	cytochrome P450, family 2, subfamily c, polypeptide 69	protein-coding
chr6	54953325	54953802	541	intron (NM_172729, intron 1 of 11)	RLTR13G|LTR|ERVK	18098	NM_001171007	107607	Mm.28498	NM_172729	ENSMUSG00000038058	Nod1	C230079P11|Card4|F830007N14Rik|Nlrc1	nucleotide-binding oligomerization domain containing 1	protein-coding
chr9	85634768	85635119	541	Intergenic	RLTR13G|LTR|ERVK	114391	NM_001081282	108837	Mm.22315	NM_175371	ENSMUSG00000035941	Ibtk	5430411K16Rik|AA409502|BTKI|mKIAA1417	inhibitor of Bruton agammaglobulinemia tyrosine kinase	protein-coding
chr12	31836260	31836603	540	intron (NM_001163126, intron 12 of 22)	RLTR11A|LTR|ERVK	114104	NM_153198	73389	Mm.390461	NM_153198	ENSMUSG00000002996	Hbp1	1700058O05Rik|BE629963|C330012F01Rik|C86454	high mobility group box transcription factor 1	protein-coding
chr6	124954336	124954706	540	Intergenic	RLTR11B|LTR|ERVK	10876	NM_012003	26894	Mm.244536	NM_012003	ENSMUSG00000030127	Cops7a	D6Ertd35e	COP9 signalosome subunit 7A	protein-coding
chr1	86526420	86526750	540	promoter-TSS (NM_008972)	promoter-TSS (NM_008972)	-151	NM_008972	19231	Mm.19187	NM_008972	ENSMUSG00000026238	Ptma	Thym	prothymosin alpha	protein-coding
chr7	43344080	43344434	540	Intergenic	Intergenic	-7084	NM_145581	233186	Mm.290569	NM_145581	ENSMUSG00000039013	Siglecf	Siglec5|mSiglec-F	sialic acid binding Ig-like lectin F	protein-coding
chrX	162756051	162756478	540	intron (NR_038088, intron 3 of 5)	intron (NR_038088, intron 3 of 5)	-4108	NM_009031	245688	Mm.270186	NM_009031	ENSMUSG00000031353	Rbbp7	AA409861|AI173248|AU019541|BB114024|mRbAp46	retinoblastoma binding protein 7	protein-coding
chr14	19749747	19750206	538	Intergenic	MIRc|SINE|MIR	-1281	NM_008695	18074	Mm.20348	NM_008695	ENSMUSG00000021806	Nid2	AW547149|Ly111|NID-2|entactin-2|nidogen-2	nidogen 2	protein-coding
chr12	100636770	100637101	537	intron (NM_153587, intron 3 of 17)	intron (NM_153587, intron 3 of 17)	88185	NM_001330702	73086	Mm.220417	NM_153587	ENSMUSG00000021180	Rps6ka5	3110005L17Rik|6330404E13Rik|AI854034|MSK1|MSPK1|RLPK|RLSK|S6K-alpha-5	ribosomal protein S6 kinase, polypeptide 5	protein-coding
chr10	8889348	8889761	537	Intergenic	ORR1C2|LTR|ERVL-MaLR	-3484	NM_175155	70097	Mm.338275	NM_175155	ENSMUSG00000015305	Sash1	1100001C18Rik|2500002E12Rik|A330076K04Rik|mKIAA0790	SAM and SH3 domain containing 1	protein-coding
chr10	43993321	43993680	537	intron (NM_172393, intron 2 of 19)	intron (NM_172393, intron 2 of 19)	11346	NM_172393	11630	Mm.292082	NM_172393	ENSMUSG00000019866	Aim1	AI462491|AI463325	absent in melanoma 1	protein-coding
chr5	20973905	20974295	537	Intergenic	RLTR9A3|LTR|ERVK	-22278	NM_001080977	242860	Mm.254286	NM_001080977	ENSMUSG00000039968	Rsbn1l	8430412F05Rik|AI447441|C330002G24Rik	round spermatid basic protein 1-like	protein-coding
chr12	87760173	87760641	537	Intergenic	RLTR13D6|LTR|ERVK	15348	NM_001270722	100861908	Mm.464911	NM_001270722	ENSMUSG00000095724	Gm21319	-	predicted gene, 21319	protein-coding
chr14	48998795	48999160	537	Intergenic	RLTR17|LTR|ERVK	-67518	NM_144535	74385	Mm.379235	NM_144535	ENSMUSG00000036291	Ap5m1	4932432K03Rik|Mu5|Mudeng	adaptor-related protein complex 5, mu 1 subunit	protein-coding
chr7	18747436	18747772	536	Intergenic	MMERVK9C_I-int|LTR|ERVK	29514	NM_001004152	243862	Mm.389833	NM_001004152	ENSMUSG00000044903	Psg22	AA408604|cea9	pregnancy-specific glycoprotein 22	protein-coding
chr2	4575194	4575529	536	intron (NM_001347086, intron 15 of 24)	intron (NM_001347086, intron 15 of 24)	15607	NM_001177844	209630	Mm.37932	NM_172475	ENSMUSG00000026657	Frmd4a	2700017I06Rik|5330420J21|AI594879|C230040M21Rik|Frmd4|Gm13190|OTTMUSG00000010806|mKIAA1294	FERM domain containing 4A	protein-coding
chr1	3482850	3483221	536	intron (NM_001011874, intron 1 of 2)	RLTR28B|LTR|ERVL	188463	NM_001011874	497097	Mm.454496	NM_001011874	ENSMUSG00000051951	Xkr4	AY534250|Gm210|XRG4|mKIAA1889	X-linked Kx blood group related 4	protein-coding
chr4	146976672	146977081	535	Intergenic	RMER6C|LTR|ERVK	-44974	NM_001177767	100043034	Mm.422606	NM_001177767	ENSMUSG00000067919	Rex2	Gm13138|OTTMUSG00000010655	reduced expression 2	protein-coding
chr3	30724147	30724799	535	Intergenic	Intergenic	-21820	NR_028060	75953	Mm.308084	NM_029489	ENSMUSG00000051860	Samd7	4930597A01Rik	sterile alpha motif domain containing 7	protein-coding
chr13	86180475	86180915	535	Intergenic	RLTR13D6|LTR|ERVK	-133900	NM_007749	12867	Mm.378898	NM_007749	ENSMUSG00000017778	Cox7c	COXVIIc|Cox7c1	cytochrome c oxidase subunit VIIc	protein-coding
chr17	70828188	70828511	535	Intergenic	Intergenic	18428	NM_001164077	21815	Mm.101034	NM_009372	ENSMUSG00000047407	Tgif1	AA959811|AI462167|Tgif	TGFB-induced factor homeobox 1	protein-coding
chr7	139945527	139945859	535	TTS (NM_009482)	TTS (NM_009482)	1837	NM_009482	22286	Mm.10205	NM_009482	ENSMUSG00000047751	Utf1	AI505934	undifferentiated embryonic cell transcription factor 1	protein-coding
chr2	181918587	181918906	535	Intergenic	Intergenic	54386	NM_025901	67005	Mm.271986	NM_025901	ENSMUSG00000038628	Polr3k	12.3kDa|1500004O14Rik|AI196849|AU014893|C11|RPC10|RPC11	polymerase (RNA) III (DNA directed) polypeptide K	protein-coding
chr7	4213485	4213873	535	Intergenic	RLTR13E|LTR|ERVK	-24075	NM_001081239	232801	Mm.258061	NM_001081239	ENSMUSG00000070873	Lilra5	E030017K20|EG232801|Gm4878|Lilrc1	leukocyte immunoglobulin-like receptor, subfamily A (with TM domain), member 5	protein-coding
chr11	16345156	16345628	534	Intergenic	ORR1C1|LTR|ERVL-MaLR	87668	NM_001290539	211739	Mm.284015	NM_145967	ENSMUSG00000048834	Vstm2a	Vstm2	V-set and transmembrane domain containing 2A	protein-coding
chr15	67070975	67071398	534	Intergenic	Intergenic	-101545	NM_008681	17988	Mm.30837	NM_008681	ENSMUSG00000005125	Ndrg1	CAP43|CMT4D|DRG1|HMSNL|NMSL|Ndr1|Ndrl|PROXY1|RTP|TDD5	N-myc downstream regulated gene 1	protein-coding
chr7	35617482	35617842	534	intron (NM_145633, intron 17 of 28)	RLTR11A2|LTR|ERVK	29820	NM_019746	56330	Mm.371609	NM_019746	ENSMUSG00000030417	Pdcd5	2200003D22Rik|AA408513|Tfar19	programmed cell death 5	protein-coding
chr2	153622515	153622898	533	intron (NM_001195390, intron 5 of 9)	intron (NM_001195390, intron 5 of 9)	10075	NM_001195390	99311	Mm.294478	NM_133850	ENSMUSG00000056941	Commd7	2310010I22Rik|AW060956|mU3	COMM domain containing 7	protein-coding
chr16	17928799	17929308	532	promoter-TSS (NM_153150)	promoter-TSS (NM_153150)	-834	NM_153150	13358	Mm.229291	NM_153150	ENSMUSG00000003528	Slc25a1	1300019P08Rik|2610100G11Rik|AI194714|Ctp|Dgsj|Slc20a3	solute carrier family 25 (mitochondrial carrier, citrate transporter), member 1	protein-coding
chrX	76598575	76599239	532	intron (NM_001201395, intron 1 of 1)	SYNREP_MM|Satellite|Satellite	4017	NM_001201395	74987	Mm.107996	NM_001201395	ENSMUSG00000079525	Cldn34d	4930468A15Rik	claudin 34D	protein-coding
chr6	122342126	122342651	531	Intergenic	Intergenic	-2161	NM_001271579	13619	Mm.6822	NM_007905	ENSMUSG00000040669	Phc1	AW557034|Edr|Edr1|Mph1|Rae-28|rae28	polyhomeotic-like 1 (Drosophila)	protein-coding
chr6	97396628	97396989	531	intron (NM_001346639, intron 4 of 22)	intron (NM_001346639, intron 4 of 22)	62478	NM_001346639	232288	Mm.27789	NM_145148	ENSMUSG00000030064	Frmd4b	6030440G05Rik|C87375|GOBLIN|GRSP1|R74720	FERM domain containing 4B	protein-coding
chr13	105256684	105257414	531	intron (NM_027934, intron 2 of 7)	intron (NM_027934, intron 2 of 7)	35965	NM_027934	71816	Mm.317015	NM_027934	ENSMUSG00000021720	Rnf180	3110001E11Rik|Rines	ring finger protein 180	protein-coding	Rnf180
chr11	79980595	79980968	531	Intergenic	RLTR12A|LTR|ERVK	-12325	NM_001163018	52615	Mm.283410	NM_199196	ENSMUSG00000017548	Suz12	2610028O16Rik|AI195385|AU016842|AW536442|D11Ertd530e|mKIAA0160	suppressor of zeste 12 homolog (Drosophila)	protein-coding
chr3	135546345	135546945	530	intron (NM_027288, intron 9 of 16)	MLTR25A|LTR|ERVK	61034	NM_027288	110173	Mm.280536	NM_027288	ENSMUSG00000028164	Manba	2410030O07Rik|B930014J03Rik|Bmn	mannosidase, beta A, lysosomal	protein-coding
chr10	74848416	74848741	530	Intergenic	Intergenic	-118653	NM_010311	14687	Mm.32595	NM_010311	ENSMUSG00000040009	Gnaz	AI847979|Gz	guanine nucleotide binding protein, alpha z subunit	protein-coding
chr1	135676965	135677300	530	Intergenic	Intergenic	-52065	NM_007791	13007	Mm.196484	NM_007791	ENSMUSG00000026421	Csrp1	AA408841|AA959891|AW545626|CRP1|Csrp	cysteine and glycine-rich protein 1	protein-coding
chr8	36539300	36539637	530	Intergenic	RLTR11B|LTR|ERVK	50277	NM_176952	319582	Mm.180924	NM_176952	ENSMUSG00000039620	6430573F11Rik	Kiaa1456|TRM9L	RIKEN cDNA 6430573F11 gene	protein-coding
chr17	17739959	17740317	529	Intergenic	MMERVK9E_I-int|LTR|ERVK	36197	NM_001104539	626942	Mm.404019	NM_001104539	ENSMUSG00000092120	Vmn2r90	EG626942	vomeronasal 2, receptor 90	protein-coding
chr18	44898270	44898745	528	Intergenic	RLTR13D6|LTR|ERVK	69842	NM_001163013	240255	Mm.244482	NM_001163013	ENSMUSG00000034653	Ythdc2	3010002F02Rik|BC037178	YTH domain containing 2	protein-coding
chr10	17820528	17820973	528	intron (NM_138628, intron 4 of 9)	RLTR13D6|LTR|ERVK	24531	NM_138628	378431	Mm.283493	NM_138628	ENSMUSG00000039891	Txlnb	2310001N14Rik|Mdp77	taxilin beta	protein-coding
chr3	137833185	137833523	527	Intergenic	Intergenic	-31133	NM_001316995	51788	Mm.117541	NM_016750	ENSMUSG00000037894	H2afz	H2A.Z|H2a.z-1	H2A histone family, member Z	protein-coding
chr10	130594342	130595064	527	Intergenic	(TTAGGG)n|Simple_repeat|Simple_repeat	-97324	NM_001103366	625131	Mm.469844	NM_001103366	ENSMUSG00000091511	Vmn2r87	EG625131	vomeronasal 2, receptor 87	protein-coding
chr6	85044651	85044992	526	intron (NM_177077, intron 1 of 21)	RLTR11A2|LTR|ERVK	24692	NM_177077	75914	Mm.159621	NM_177077	ENSMUSG00000033769	Exoc6b	4930569O18Rik|G430127E12Rik|Sec15b|Sec15l2|mKIAA0919	exocyst complex component 6B	protein-coding
chr10	93242174	93242576	525	Intergenic	Intergenic	68784	NM_013508	13713	Mm.4454	NM_013508	ENSMUSG00000008398	Elk3	D430049E23Rik|Erp|Etrp|Net|Sap-2	ELK3, member of ETS oncogene family	protein-coding
chr2	122370082	122370658	525	Intergenic	PB1D7|SINE|Alu	-1452	NM_001013829	435684	Mm.458215	NM_001013829	ENSMUSG00000033256	Shf	-	Src homology 2 domain containing F	protein-coding
chr3	28842334	28842656	524	Intergenic	Intergenic	36984	NM_026517	68028	Mm.371630	NM_026517	ENSMUSG00000039221	Rpl22l1	3110001N18Rik|AU041196	ribosomal protein L22 like 1	protein-coding
chr7	16365200	16365563	524	intron (NM_001285892, intron 5 of 8)	intron (NM_001285892, intron 5 of 8)	22515	NM_001285891	56459	Mm.258530	NM_019748	ENSMUSG00000052833	Sae1	2400010M20Rik|2610044L12Rik|AL033372|AOS1|AW743391|D7Ertd177e|HSPC140|Sua1|Uble1a	SUMO1 activating enzyme subunit 1	protein-coding
chr5	142546359	142546723	524	intron (NM_001289588, intron 1 of 14)	intron (NM_001289588, intron 1 of 14)	-1514	NM_001310752	231858	Mm.33766	NM_178702	ENSMUSG00000029576	Radil	AI536456|D930005D10Rik	Ras association and DIL domains	protein-coding
chr15	61978921	61979282	524	Intergenic	Intergenic	-6240	NM_001177354	17869	Mm.2444	NM_010849	ENSMUSG00000022346	Myc	AU016757|Myc2|Niard|Nird|bHLHe39	myelocytomatosis oncogene	protein-coding		Myc
chr15	56742754	56743113	523	Intergenic	Intergenic	-48387	NM_008216	15117	Mm.5148	NM_008216	ENSMUSG00000022367	Has2	-	hyaluronan synthase 2	protein-coding
chr17	46812437	46812804	522	intron (NM_001100452, intron 5 of 10)	intron (NM_001100452, intron 5 of 10)	18793	NM_001100452	210982	Mm.37642	NM_001100452	ENSMUSG00000036568	Gltscr1l	mKIAA0240	GLTSCR1-like	protein-coding
chr7	70591686	70592002	522	Intergenic	Intergenic	-225098	NM_183261	11819	Mm.158143	NM_009697	ENSMUSG00000030551	Nr2f2	2700033K02Rik|9430015G03Rik|ARP-1|Aporp1|COUP-TF2|COUP-TFII|COUPTFB|EAR3|SVP40|Tcfcoup2	nuclear receptor subfamily 2, group F, member 2	protein-coding
chrX	152652659	152653092	521	intron (NM_172441, intron 5 of 9)	intron (NM_172441, intron 5 of 9)	-8327	NM_001290686	110380	Mm.40796	NM_172441	ENSMUSG00000045180	Shroom2	4832440C16|Apxl|C630003H05Rik|Shrm2	shroom family member 2	protein-coding
chr7	37192574	37192901	521	Intergenic	Intergenic	494619	NM_172298	243931	Mm.44141	NM_172298	ENSMUSG00000021217	Tshz3	A630038G13Rik|Tsh3|Zfp537|mKIAA1474|teashirt3	teashirt zinc finger family member 3	protein-coding
chr8	106515942	106516391	521	intron (NM_007665, intron 2 of 15)	RLTR12D|LTR|ERVK	5314	NM_007665	12560	Mm.4658	NM_007665	ENSMUSG00000061048	Cdh3	AI385538|Cadp|Cdhp|P-cadherin|Pcad	cadherin 3	protein-coding
chr4	59963862	59964239	520	Intergenic	RLTR9A3A|LTR|ERVK	-3385	NM_008648	17843	Mm.457982	NM_008648	ENSMUSG00000041333	Mup4	Mup-4|Mup1	major urinary protein 4	protein-coding
chr1	186922772	186923166	519	Intergenic	Intergenic	-44447	NM_033077	110957	Mm.108054	NM_033077	ENSMUSG00000039224	D1Pas1	Pl10	DNA segment, Chr 1, Pasteur Institute 1	protein-coding
chr18	23542379	23542693	519	intron (NM_001285817, intron 2 of 19)	MER67D|LTR|ERV1	45054	NM_001285817	13527	Mm.94371	NM_010087	ENSMUSG00000024302	Dtna	2210407P21Rik|DTN-A|Dtn|Gm19389|a-DB-1|adbn	dystrobrevin alpha	protein-coding
chr19	47017889	47018413	519	intron (NM_146100, intron 1 of 2)	intron (NM_146100, intron 1 of 2)	-2962	NM_001164363	76952	Mm.40965	NM_029810	ENSMUSG00000025041	Nt5c2	2010002I23Rik|CnII|ENSMUSG00000025039|Gm9751|Gmp|Nt5b|Pnt5|cN-II	5'-nucleotidase, cytosolic II	protein-coding
chr14	15797028	15797391	518	Intergenic	RLTR9A|LTR|ERVK	-358222	NM_146052	218763	Mm.138039	NM_146052	ENSMUSG00000045201	Lrrc3b	BC019794|LRP15	leucine rich repeat containing 3B	protein-coding
chr10	14986527	14987022	518	Intergenic	RLTR13G|LTR|ERVK	226485	NM_008703	18101	Mm.487342	NM_008703	ENSMUSG00000019865	Nmbr	BB182387	neuromedin B receptor	protein-coding
chr5	140174147	140174451	517	intron (NM_010752, intron 11 of 17)	intron (NM_010752, intron 11 of 17)	147253	NM_010752	17120	Mm.27250	NM_010752	ENSMUSG00000029554	Mad1l1	AI173502|AW550425|Mad1	MAD1 mitotic arrest deficient 1-like 1	protein-coding
chr1	63247348	63247756	517	intron (NM_001285937, intron 2 of 5)	intron (NM_001285937, intron 2 of 5)	-25717	NM_028673	73884	Mm.86986	NM_028673	ENSMUSG00000027520	Zdbf2	4930431J08Rik|9330107J05Rik	zinc finger, DBF-type containing 2	protein-coding
chr1	72672262	72672645	517	intron (NM_001347063, intron 10 of 23)	intron (NM_001347063, intron 10 of 23)	28111	NM_176980	319695	Mm.249056	NM_176980	ENSMUSG00000039342	Ankar	4932422E22Rik	ankyrin and armadillo repeat containing	protein-coding
chr13	114278693	114279099	517	Intergenic	RLTR13D6|LTR|ERVK	109198	NM_010887	17993	Mm.253142	NM_010887	ENSMUSG00000021764	Ndufs4	6720411N02Rik|C1-18k	NADH dehydrogenase (ubiquinone) Fe-S protein 4	protein-coding
chr5	43860682	43861023	516	Intergenic	RLTR9E|LTR|ERVK	-7957	NM_007646	12494	Mm.249873	NM_007646	ENSMUSG00000029084	Cd38	ADPRC 1|Cd38-rs1|I-19	CD38 antigen	protein-coding
chr4	127198686	127199010	516	intron (NM_001302081, intron 3 of 11)	intron (NM_001302081, intron 3 of 11)	25968	NM_001302081	242667	Mm.331885	NM_198618	ENSMUSG00000042388	Dlgap3	BC058433|DAP-3|DAP3|Prpl8|Sapap3	discs, large (Drosophila) homolog-associated protein 3	protein-coding
chr12	54110984	54111320	515	Intergenic	Intergenic	92722	NM_028133	112407	Mm.133037	NM_028133	ENSMUSG00000035105	Egln3	2610021G09Rik|AI505553|AI648162|Hif-p4h-3|Phd3|SM-20	egl-9 family hypoxia-inducible factor 3	protein-coding		Egln3
chr4	144824675	144825047	515	Intergenic	RLTR11A2|LTR|ERVK	-38278	NM_001126316	329993	Mm.297407	NM_001126316	ENSMUSG00000078504	Gm438	-	predicted gene 438	protein-coding
chr18	77757437	77757733	515	TTS (NM_146089)	TTS (NM_146089)	10195	NM_146089	225745	Mm.39293	NM_146089	ENSMUSG00000041840	Haus1	BC024400|Ccdc5|HEI-C	HAUS augmin-like complex, subunit 1	protein-coding
chr2	55210075	55210393	515	Intergenic	RLTR35B_MM|LTR|ERVL	-225736	NM_008426	16519	Mm.5127	NM_008426	ENSMUSG00000026824	Kcnj3	GIRK-1|GIRK1|Kcnf3|Kir3.1	potassium inwardly-rectifying channel, subfamily J, member 3	protein-coding
chr13	63979952	63980450	515	Intergenic	Intergenic	109000	NM_008291	15487	Mm.5109	NM_008291	ENSMUSG00000033122	Hsd17b3	-	hydroxysteroid (17-beta) dehydrogenase 3	protein-coding
chr8	22901054	22901447	514	intron (NM_001081149, intron 3 of 17)	intron (NM_001081149, intron 3 of 17)	41711	NM_001081149	244349	Mm.182776	NM_001081149	ENSMUSG00000031540	Kat6a	1500036M03|9930021N24Rik|MOZ|Myst3|Zfp220	K(lysine) acetyltransferase 6A	protein-coding
chr3	136115623	136116109	513	intron (NM_001310749, intron 6 of 15)	MIR|SINE|MIR	210200	NM_001033350	242248	Mm.30832	NM_001033350	ENSMUSG00000037922	Bank1	A530094C12Rik|AI451642|AVIEF|BANK	B cell scaffold protein with ankyrin repeats 1	protein-coding
chr13	97067066	97067392	513	promoter-TSS (NM_001146045)	promoter-TSS (NM_001146045)	-58	NM_001146045	320557	Mm.458280	NM_001100458	ENSMUSG00000041817	Fam169a	B230112C05Rik|SLAP75	family with sequence similarity 169, member A	protein-coding
chr15	12032507	12032844	513	Intergenic	RLTR20B5_MM|LTR|ERVK	-36668	NM_011294	20024	Mm.41746	NM_011294	ENSMUSG00000022205	Sub1	AI842364|P15|P9|Pc4|Rpo2tc1	SUB1 homolog (S. cerevisiae)	protein-coding
chr7	89341944	89342288	513	Intergenic	URR1B|DNA|hAT-Charlie	-3329	NM_028343	72759	Mm.208477	NM_028343	ENSMUSG00000039428	Tmem135	2810439K08Rik|AW319712|PMP52	transmembrane protein 135	protein-coding
chr1	96874696	96875004	513	intron (NR_131964, intron 3 of 3)	Lx9|LINE|L1	-2679	NM_172658	227394	Mm.11662	NM_172658	ENSMUSG00000040693	Slco4c1	9530051F04|C330017E21Rik|OATP-H|OATP-M1|OATP4C1|OATPX|PRO2176|SLC21A20|oatp-R	solute carrier organic anion transporter family, member 4C1	protein-coding
chr5	76285732	76286079	513	intron (NM_001305222, intron 1 of 21)	intron (NM_001305222, intron 1 of 21)	17597	NM_001305222	12753	Mm.3552	NM_007715	ENSMUSG00000029238	Clock	5330400M04Rik|KAT13D	circadian locomotor output cycles kaput	protein-coding
chr14	120033491	120033815	513	intron (NM_001001490, intron 1 of 3)	intron (NM_001001490, intron 1 of 3)	8782	NM_001001490	239283	Mm.138520	NM_001001490	ENSMUSG00000044819	Oxgr1	Cysltr3|Gm299|Gpr80|Gpr99|P2Y15	oxoglutarate (alpha-ketoglutarate) receptor 1	protein-coding
chr3	137780090	137780418	512	Intergenic	Intergenic	-84233	NM_001316995	51788	Mm.117541	NM_016750	ENSMUSG00000037894	H2afz	H2A.Z|H2a.z-1	H2A histone family, member Z	protein-coding
chr2	70278703	70279191	512	intron (NM_177376, intron 23 of 34)	intron (NM_177376, intron 23 of 34)	-195976	NM_022435	64406	Mm.423397	NM_022435	ENSMUSG00000075304	Sp5	-	trans-acting transcription factor 5	protein-coding
chr2	101722926	101723232	511	intron (NM_175181, intron 8 of 8)	intron (NM_175181, intron 8 of 8)	44659	NM_009424	22034	Mm.292729	NM_009424	ENSMUSG00000027164	Traf6	2310003F17Rik|AI851288|C630032O20Rik	TNF receptor-associated factor 6	protein-coding	Traf6	Traf6
chr5	108518912	108519324	511	3' UTR (NM_007756, exon 4 of 4)	3' UTR (NM_007756, exon 4 of 4)	30909	NM_007756	12889	Mm.5195	NM_007756	ENSMUSG00000033615	Cplx1	921-S	complexin 1	protein-coding
chr13	4825731	4826170	511	Intergenic	RLTR13D6|LTR|ERVK	-216786	NM_018859	56043	Mm.251908	NM_018859	ENSMUSG00000045410	Akr1e1	1810061I10Rik|Akr1e2	aldo-keto reductase family 1, member E1	protein-coding
chr1	119497603	119497910	511	intron (NM_022327, intron 1 of 4)	MTD|LTR|ERVL-MaLR	7026	NM_022327	64143	Mm.27832	NM_022327	ENSMUSG00000004451	Ralb	5730472O18Rik	v-ral simian leukemia viral oncogene B	protein-coding
chr13	118265796	118266194	511	Intergenic	RLTR9E|LTR|ERVK	121257	NM_021556	59054	Mm.143810	NM_021556	ENSMUSG00000021731	Mrps30	2610020A16Rik|AA968347|PAP|Pdcd9	mitochondrial ribosomal protein S30	protein-coding
chr8	44971288	44971847	511	intron (NM_001081286, intron 1 of 25)	intron (NM_001081286, intron 1 of 25)	21359	NM_001081286	14107	Mm.27365	NM_001081286	ENSMUSG00000070047	Fat1	2310038E12Rik|AU023433|Fath|mFat1	FAT atypical cadherin 1	protein-coding
chr5	33310983	33311392	510	Intergenic	ORR1B2|LTR|ERVL-MaLR	-24385	NM_021500	59003	Mm.138617	NM_021500	ENSMUSG00000079562	Maea	1110030D19Rik|EMP|Gid9	macrophage erythroblast attacher	protein-coding
chr8	112092862	112093210	510	Intergenic	MER67D|LTR|ERV1	81677	NM_020584	57321	Mm.213064	NM_020584	ENSMUSG00000033430	Terf2ip	Rap1	telomeric repeat binding factor 2, interacting protein	protein-coding
chr3	94167285	94167763	510	Intergenic	RLTR13D6|LTR|ERVK	10669	NM_001146107	100043188	Mm.304029	NM_001146107	ENSMUSG00000074424	Gm10696	ENSMUSG00000074424	predicted gene 10696	protein-coding
chr15	27421532	27421901	509	Intergenic	RLTR17|LTR|ERVK	-44961	NM_020332	11732	Mm.265264	NM_020332	ENSMUSG00000022265	Ank	Ankh|D15Ertd221e|ank|mKIAA1581	progressive ankylosis	protein-coding
chr16	22015587	22015901	509	intron (NR_027488, intron 3 of 16)	RLTR11A|LTR|ERVK	6260	NR_027488	75826	Mm.297431	NM_029457	ENSMUSG00000022855	Senp2	2310007L05Rik|4930538C18Rik|AI646780|AW554757|Smt3ip2|SuPr-1|mKIAA1331	SUMO/sentrin specific peptidase 2	protein-coding
chr8	107594818	107595331	509	Intergenic	LTR81B|LTR|Gypsy	-6592	NM_010817	17463	Mm.18347	NM_010817	ENSMUSG00000039067	Psmd7	AW107203|Mov-34|Mov34	proteasome (prosome, macropain) 26S subunit, non-ATPase, 7	protein-coding
chr5	123158032	123158383	508	intron (NM_001040398, intron 10 of 16)	L1MB5|LINE|L1	16014	NM_001040398	208043	Mm.250391	NM_177581	ENSMUSG00000038384	Setd1b	AA516740|BC035291|KMT2G|mKIAA1076	SET domain containing 1B	protein-coding
chr4	85208541	85208915	507	intron (NM_019535, intron 1 of 8)	ORR1B2|LTR|ERVL-MaLR	3272	NM_019535	20404	Mm.143603	NM_019535	ENSMUSG00000028488	Sh3gl2	9530001L19Rik|AI120490|AW555077|B930049H17Rik|EEN-B1|SH3PA|Sh3d2a	SH3-domain GRB2-like 2	protein-coding
chr7	133947246	133947774	507	intron (NM_007400, intron 11 of 22)	Lx9|LINE|L1	-164725	NM_001286031	101437	Mm.199223	NM_133941	ENSMUSG00000030986	Dhx32	3110079L04Rik|4732469F02Rik|AA408140|Ddx32	DEAH (Asp-Glu-Ala-His) box polypeptide 32	protein-coding
chr5	20469716	20470139	507	intron (NM_001170746, intron 10 of 22)	L1ME1|LINE|L1	412197	NM_172992	68770	Mm.86410	NM_172992	ENSMUSG00000039987	Phtf2	1110054G21Rik|9530062N20Rik|AI447096|C77923	putative homeodomain transcription factor 2	protein-coding
chr11	11881730	11882233	507	intron (NM_001190448, intron 1 of 14)	intron (NM_001190448, intron 1 of 14)	8427	NM_016672	13195	Mm.12906	NM_016672	ENSMUSG00000020182	Ddc	Aadc	dopa decarboxylase	protein-coding
chr13	5899669	5899988	506	Intergenic	Intergenic	38339	NM_011803	23849	Mm.275036	NM_011803	ENSMUSG00000000078	Klf6	AI448727|BCD1|C86813|CPBP|Copeb|FM2|FM6|Ierepo1|Ierepo3|R75280|Zf9	Kruppel-like factor 6	protein-coding
chr19	20923766	20924137	506	intron (NM_028953, intron 2 of 20)	intron (NM_028953, intron 2 of 20)	30251	NM_028953	13409	Mm.219585	NM_028953	ENSMUSG00000024749	Tmc1	4933416G09Rik|Beethoven|Bth|CWEA1|dn	transmembrane channel-like gene family 1	protein-coding
chr10	51463782	51464274	506	Intergenic	RLTR13D6|LTR|ERVK	-16584	NM_008147	14727	Mm.439661	NM_008147	ENSMUSG00000062593	Lilr4b	Gp49a|gp49	leukocyte immunoglobulin-like receptor, subfamily B, member 4B	protein-coding
chr4	145675527	145675871	506	intron (NM_001103158, intron 2 of 4)	intron (NM_001103158, intron 2 of 4)	5002	NM_001103158	100041379	Mm.276881	NM_001103158	ENSMUSG00000058186	Zfp980	Gm13242|OTTMUSG00000011070	zinc finger protein 980	protein-coding
chr1	195241450	195241935	506	Intergenic	CpG	-64977	NM_007758	12902	Mm.235387	NM_007758	ENSMUSG00000026616	Cr2	C3DR|CD21|CD35|Cr-1|Cr-2|Cr1	complement receptor 2	protein-coding
chr1	4972346	4972712	505	intron (NM_001177795, intron 2 of 5)	intron (NM_001177795, intron 2 of 5)	46205	NM_001290372	58175	Mm.103771	NM_021374	ENSMUSG00000002459	Rgs20	2900073E09Rik|Rgsz1	regulator of G-protein signaling 20	protein-coding
chr11	83974513	83974901	505	intron (NM_194341, intron 2 of 19)	intron (NM_194341, intron 2 of 19)	10276	NM_194341	217030	Mm.82680	NM_194341	ENSMUSG00000034940	Synrg	Ap1gbp1|SYNG	synergin, gamma	protein-coding
chr10	49908166	49908482	505	Intergenic	MMERVK9C_I-int|LTR|ERVK	-119570	NM_010349	14806	Mm.332838	NM_010349	ENSMUSG00000056073	Grik2	AW124492|GluK2|Glur-6|Glur6|Glurbeta2	glutamate receptor, ionotropic, kainate 2 (beta 2)	protein-coding		Grik2
chr1	52864274	52864620	505	intron (NM_146108, intron 4 of 13)	intron (NM_146108, intron 4 of 13)	19409	NM_146108	227095	Mm.222063	NM_146108	ENSMUSG00000041426	Hibch	2610509I15Rik|HIBYL-COA-H	3-hydroxyisobutyryl-Coenzyme A hydrolase	protein-coding
chr3	144412975	144413372	505	Intergenic	Intergenic	157043	NM_011828	23908	Mm.12863	NM_011828	ENSMUSG00000040151	Hs2st1	AW214369|Hs2st|mKIAA0448	heparan sulfate 2-O-sulfotransferase 1	protein-coding
chr10	12554170	12554503	504	intron (NM_011682, intron 50 of 73)	intron (NM_011682, intron 50 of 73)	307399	NM_011682	22288	Mm.331784	NM_011682	ENSMUSG00000019820	Utrn	AA589569|DRP|Dmdl	utrophin	protein-coding
chr10	59354101	59354420	504	intron (NM_001316370, intron 7 of 13)	intron (NM_001316370, intron 7 of 13)	30964	NM_001316370	18451	Mm.2212	NM_011030	ENSMUSG00000019916	P4ha1	AL022634|P4ha	procollagen-proline, 2-oxoglutarate 4-dioxygenase (proline 4-hydroxylase), alpha 1 polypeptide	protein-coding
chr8	99280456	99280791	504	intron (NR_133570, intron 2 of 10)	Lx5c|LINE|L1	135848	NM_007667	12564	Mm.441131	NM_007667	ENSMUSG00000036510	Cdh8	AI851472|cad8	cadherin 8	protein-coding
chr15	25332083	25332508	503	Intergenic	Intergenic	81469	NM_027395	70350	Mm.29586	NM_027395	ENSMUSG00000045763	Basp1	2610024P12Rik|CAP-23|CAP23|Ckap3|NAP-22|NAP22	brain abundant, membrane attached signal protein 1	protein-coding
chrX	43467242	43467558	503	Intergenic	RLTR25B|LTR|ERVK	-123589	NM_001195271	637093	Mm.368463	NM_001195271	ENSMUSG00000078320	Tex13c1	Gm362|Tex13c	TEX13 family member C1	protein-coding
chr2	37767303	37767629	502	Intergenic	Intergenic	-8783	NM_001163566	241324	Mm.392369	NM_001163566	ENSMUSG00000035403	Crb2	5930402A21|BC043114	crumbs family member 2	protein-coding
chr14	55184744	55185062	502	Intergenic	ORR1D1-int|LTR|ERVL-MaLR	-37104	NM_027790	71412	Mm.85484	NM_027790	ENSMUSG00000022209	Dhrs2	5430405K24Rik|Hep27	dehydrogenase/reductase member 2	protein-coding
chr11	116281994	116282328	501	intron (NM_010254, intron 1 of 1)	intron (NM_010254, intron 1 of 1)	1222	NM_010254	14428	Mm.57149	NM_010254	ENSMUSG00000020793	Galr2	mGalR	galanin receptor 2	protein-coding
chr11	32835048	32835483	501	Intergenic	Intergenic	-10671	NM_027050	69351	Mm.65488	NM_027050	ENSMUSG00000020270	Smim23	1700008A04Rik	small integral membrane protein 23	protein-coding
chr1	164377073	164377514	501	intron (NM_138314, intron 9 of 13)	intron (NM_138314, intron 9 of 13)	69621	NM_178071	171567	Mm.219428	NM_138314	ENSMUSG00000026575	Nme7	D530024H21Rik|Nm23-M7|Nm23-r7	NME/NM23 family member 7	protein-coding
chr3	122936721	122937142	501	intron (NM_133857, intron 14 of 15)	RLTR13D6|LTR|ERVK	12534	NM_024461	67704	Mm.24219	NM_024461	ENSMUSG00000054091	1810037I17Rik	5730414I01Rik	RIKEN cDNA 1810037I17 gene	protein-coding
chr8	25513386	25513737	500	Intergenic	Intergenic	-5198	NM_001079908	14182	Mm.265716	NM_010206	ENSMUSG00000031565	Fgfr1	AW208770|Eask|FGFR-I|FLG|Fgfr-1|Flt-2|Hspy|MFR|bFGF-R-1|c-fgr	fibroblast growth factor receptor 1	protein-coding		Fgfr1
chr12	44492787	44493216	500	intron (NM_001146031, intron 3 of 27)	intron (NM_001146031, intron 3 of 27)	164116	NM_001146031	319504	Mm.208439	NM_176930	ENSMUSG00000020598	Nrcam	Bravo|C030017F07Rik|C130076O07Rik|mKIAA0343	neuronal cell adhesion molecule	protein-coding
chr13	44851437	44851849	500	intron (NM_001205044, intron 4 of 18)	intron (NM_001205044, intron 4 of 18)	120372	NM_001205043	16468	Mm.25059	NM_021878	ENSMUSG00000038518	Jarid2	Jmj|jumonji	jumonji, AT rich interactive domain 2	protein-coding
chr3	18256663	18257046	500	Intergenic	RLTR9E|LTR|ERVK	-13516	NM_007825	13123	Mm.316000	NM_007825	ENSMUSG00000039519	Cyp7b1	AW261589|D3Ertd552e|hct-1	cytochrome P450, family 7, subfamily b, polypeptide 1	protein-coding
chr1	182181783	182182191	499	Intergenic	RMER16-int|LTR|ERVK	-23889	NM_001166728	625823	Mm.479992	NM_001166728	ENSMUSG00000091013	Vmn1r1	EG625823|Gm6628	vomeronasal 1 receptor 1	protein-coding
chrX	80639493	80640014	498	Intergenic	RLTR13D6|LTR|ERVK	-430891	NM_138751	192216	Mm.490421	NM_138751	ENSMUSG00000025666	Tmem47	3010015F07Rik|AI115536|BCMP1|Tm4sf10	transmembrane protein 47	protein-coding
chr3	6922579	6923155	497	Intergenic	RLTR13D6|LTR|ERVK	-302424	NM_027048	69347	Mm.45822	NM_027048	ENSMUSG00000069118	1700008P02Rik	-	RIKEN cDNA 1700008P02 gene	protein-coding
chr9	31960445	31960889	497	Intergenic	RLTR9A3B|LTR|ERVK	-47382	NM_013800	12023	Mm.261044	NM_013800	ENSMUSG00000032033	Barx2	2310006E12Rik|Barx2b	BarH-like homeobox 2	protein-coding
chr18	5011583	5011872	496	Intergenic	Intergenic	-34862	NM_153153	225115	Mm.136791	NM_153153	ENSMUSG00000024236	Svil	AU024053|B430302E16Rik	supervillin	protein-coding
chr15	7115694	7116034	496	Intergenic	Intergenic	-13708	NM_001113386	16880	Mm.149720	NM_013584	ENSMUSG00000054263	Lifr	A230075M04Rik|AW061234|LIF	leukemia inhibitory factor receptor	protein-coding
chr8	73336790	73337230	495	intron (NM_010687, intron 1 of 14)	intron (NM_010687, intron 1 of 14)	16530	NM_001317391	16795	Mm.324371	NM_010687	ENSMUSG00000004383	Large1	BPFD#36|Gyltl1a|Large|Mbp-1|Mbp1|enr|fg|froggy|myd	LARGE xylosyl- and glucuronyltransferase 1	protein-coding
chr7	126301791	126302263	495	Intergenic	RLTR13D6|LTR|ERVK	29408	NM_145587	104175	Mm.29660	NM_145587	ENSMUSG00000042978	Sbk1	Sbk	SH3-binding kinase 1	protein-coding
chr2	36222203	36222509	495	Intergenic	Intergenic	-8070	NM_008969	19224	Mm.275434	NM_008969	ENSMUSG00000047250	Ptgs1	COX1|Cox-1|Cox-3|PGHS-1|PHS 1|Pghs1	prostaglandin-endoperoxide synthase 1	protein-coding
chr15	9898226	9898577	494	Intergenic	Intergenic	-149533	NM_001305044	320277	Mm.127822	NM_177123	ENSMUSG00000072663	Spef2	C230086A09Rik	sperm flagellar 2	protein-coding
chr6	148121473	148121776	494	intron (NM_001347516, intron 1 of 11)	RLTR13A1|LTR|ERVK	74208	NM_001347516	330450	Mm.447274	NM_178797	ENSMUSG00000030303	Far2	A230046P18|AW048109|BC055759|Mlstd1	fatty acyl CoA reductase 2	protein-coding
chr17	83522613	83522942	494	Intergenic	RLTR11D|LTR|ERVK	-8444	NM_001159529	20463	Mm.30072	NM_009187	ENSMUSG00000024248	Cox7a2l	COX7AR|COX7RP|EB1|SIG-81|SIG81|Silg81	cytochrome c oxidase subunit VIIa polypeptide 2-like	protein-coding
chr19	37881512	37881867	494	Intergenic	Intergenic	161888	NM_001099634	226101	Mm.34674	NM_177035	ENSMUSG00000048612	Myof	2310004N10Rik|2310051D19Rik|E030042N20Rik|Fer1l3	myoferlin	protein-coding
chr2	30335355	30335681	494	intron (NM_198304, intron 30 of 43)	Lx5c|LINE|L1	23798	NM_001346806	227700	Mm.33343	NM_139302	ENSMUSG00000026860	Sh3glb2	SPAS-1	SH3-domain GRB2-like endophilin B2	protein-coding
chrX	48072033	48072381	493	Intergenic	MER5A1|DNA|hAT-Charlie	-36518	NM_133213	170745	Mm.129279	NM_133213	ENSMUSG00000037005	Xpnpep2	9030008G12Rik|mAPP	X-prolyl aminopeptidase (aminopeptidase P) 2, membrane-bound	protein-coding
chr10	21109799	21110123	493	Intergenic	Intergenic	51023	NM_010848	17863	Mm.52109	NM_010848	ENSMUSG00000019982	Myb	AI550390|M16449|c-myb	myeloblastosis oncogene	protein-coding		Myb
chr19	28182748	28183164	493	Intergenic	Intergenic	-171790	NM_011265	19726	Mm.313321	NM_011265	ENSMUSG00000040929	Rfx3	C230093O12Rik|MRFX3	regulatory factor X, 3 (influences HLA class II expression)	protein-coding
chr16	96845519	96845817	493	intron (NM_031174, intron 3 of 32)	intron (NM_031174, intron 3 of 32)	325067	NM_031174	13508	Mm.102437	NM_031174	ENSMUSG00000050272	Dscam	4932410A21Rik	Down syndrome cell adhesion molecule	protein-coding
chr7	45229539	45229846	493	intron (NM_011565, intron 9 of 11)	intron (NM_011565, intron 9 of 11)	9147	NM_007645	12493	Mm.3689	NM_007645	ENSMUSG00000030798	Cd37	Tspan26	CD37 antigen	protein-coding
chr18	3005195	3006040	493	Intergenic	Intergenic	117795	NM_001167539	100312476	Mm.480293	NM_001167539	ENSMUSG00000091539	Vmn1r238	-	vomeronasal 1 receptor, 238	protein-coding
chr4	146161124	146161463	493	intron (NM_001177546, intron 2 of 4)	intron (NM_001177546, intron 2 of 4)	3603	NM_001177545	667666	Mm.459230	NM_001177545	ENSMUSG00000066007	Zfp600	Gm13164|OTTMUSG00000010694	zinc finger protein 600	protein-coding
chr3	79416958	79417338	492	intron (NM_001142953, intron 2 of 4)	intron (NM_001142953, intron 2 of 4)	71772	NM_001142953	100233207	Mm.373801	NM_001142953	ENSMUSG00000091685	Gm17359	-	predicted gene, 17359	protein-coding
chr11	70356068	70356442	492	Intergenic	RLTR13F|LTR|ERVK	-4224	NM_009660	11687	Mm.4584	NM_009660	ENSMUSG00000018924	Alox15	12-LO|12/15-LO|15-LOX|Alox12l|L-12LO	arachidonate 15-lipoxygenase	protein-coding
chr1	135217572	135217973	492	Intergenic	Intergenic	40700	NM_001163131	13710	Mm.441439	NM_007921	ENSMUSG00000003051	Elf3	ESE-1|ESX|jen	E74-like factor 3	protein-coding
chr3	102190705	102191069	492	intron (NM_177545, intron 2 of 7)	intron (NM_177545, intron 2 of 7)	13806	NM_177545	229658	Mm.118004	NM_177545	ENSMUSG00000027860	Vangl1	Kitenin|Lpp2|Stb2|Stbm	vang-like 1 (van gogh, Drosophila)	protein-coding
chr14	76267101	76267469	492	Intergenic	RLTR11A2|LTR|ERVK	-147676	NM_001310646	21807	Mm.153272	NM_009366	ENSMUSG00000022010	Tsc22d1	AA589566|AW105905|Egr5|TSC-22|Tgfb1i4|Tsc|Tsc22	TSC22 domain family, member 1	protein-coding
chr14	77250708	77251089	491	intron (NM_001253759, intron 1 of 19)	intron (NM_001253759, intron 1 of 19)	94135	NM_001253759	239188	Mm.441158	NM_172813	ENSMUSG00000022012	Enox1	B230207J08|D230005D02Rik	ecto-NOX disulfide-thiol exchanger 1	protein-coding
chr2	126552362	126552742	490	promoter-TSS (NM_011978)	promoter-TSS (NM_011978)	-472	NM_011978	26458	Mm.290044	NM_011978	ENSMUSG00000027359	Slc27a2	ACSVL1|FATP2|VLCS|Vlac|Vlacs	solute carrier family 27 (fatty acid transporter), member 2	protein-coding
chr18	74063835	74064260	490	intron (NM_172632, intron 1 of 5)	CpG	902	NM_172632	225724	Mm.254517	NM_172632	ENSMUSG00000024558	Mapk4	A330097D03Rik|Erk3|Prkm4|p63Mapk	mitogen-activated protein kinase 4	protein-coding
chr4	126248528	126248930	490	intron (NM_001347198, intron 1 of 17)	intron (NM_001347198, intron 1 of 17)	7590	NM_144941	245877	Mm.266716	NM_144941	ENSMUSG00000028849	Map7d1	AV028413|BC019977|Mtap7d1|Parcc1|Rprc1|mKIAA1187	MAP7 domain containing 1	protein-coding
chr3	154547849	154548198	490	Intergenic	Intergenic	-48688	NM_009968	12972	Mm.374855	NM_009968	ENSMUSG00000028199	Cryz	Sez9	crystallin, zeta	protein-coding
chr2	128265320	128265831	490	Intergenic	Intergenic	138000	NM_001284410	12125	Mm.141083	NM_009754	ENSMUSG00000027381	Bcl2l11	1500006F24Rik|Bim|Bod|bcl2-L-11	BCL2-like 11 (apoptosis facilitator)	protein-coding		Bcl2l11
chr5	32616589	32616985	490	intron (NM_009535, intron 1 of 11)	intron (NM_009535, intron 1 of 11)	5616	NM_009535	22612	Mm.4558	NM_009535	ENSMUSG00000014932	Yes1	Yes|p61-Yes	YES proto-oncogene 1, Src family tyrosine kinase	protein-coding
chr6	54096181	54096588	489	intron (NM_001163640, intron 1 of 12)	intron (NM_001163640, intron 1 of 12)	56452	NM_001163640	69993	Mm.321147	NM_023543	ENSMUSG00000004633	Chn2	1700026N20Rik|4930557O16Rik|ARHGAP3|Bch	chimerin 2	protein-coding
chr5	133675700	133676033	489	Intergenic	Intergenic	-423882	NM_030719	80909	Mm.45218	NM_030719	ENSMUSG00000015944	Gatsl2	7530428J21Rik|AW742413|Gats|Gatsl1	GATS protein-like 2	protein-coding
chr1	110790646	110790995	489	Intergenic	RLTR9A3B|LTR|ERVK	186552	NM_001081386	227485	Mm.322070	NM_001081386	ENSMUSG00000047216	Cdh19	-	cadherin 19, type 2	protein-coding
chr15	12203565	12203974	488	Intergenic	Intergenic	-1325	NM_172958	268783	Mm.54460	NM_172958	ENSMUSG00000039458	Mtmr12	3Pap|4932703C11|C730015A02Rik|Pip3ap|mKIAA1682	myotubularin related protein 12	protein-coding
chr1	59423143	59423624	488	Intergenic	Intergenic	-58764	NM_008057	14369	Mm.297906	NM_008057	ENSMUSG00000041075	Fzd7	Fz7	frizzled class receptor 7	protein-coding
chrX	153668303	153668686	487	Intergenic	RLTR13D6|LTR|ERVK	27786	NM_175429	207474	Mm.271572	NM_175429	ENSMUSG00000041633	Kctd12b	9530071H11Rik|B430319H24Rik	potassium channel tetramerisation domain containing 12b	protein-coding
chr2	71188954	71189321	487	Intergenic	BGLII_B2|LTR|ERVK	-22569	NM_001198875	13427	Mm.249479	NM_010064	ENSMUSG00000027012	Dync1i2	3110079H08Rik|AW554389|Dncic2	dynein cytoplasmic 1 intermediate chain 2	protein-coding
chr7	127104525	127104881	487	Intergenic	Intergenic	13267	NM_178901	101602	Mm.490357	NM_178901	ENSMUSG00000045165	AI467606	-	expressed sequence AI467606	protein-coding
chr9	3439517	3439961	487	intron (NM_027545, intron 8 of 17)	RLTR13D6|LTR|ERVK	35654	NM_027545	244672	Mm.245482	NM_027545	ENSMUSG00000025898	Cwf19l2	3230401L03Rik|9030209E10	CWF19-like 2, cell cycle control (S. pombe)	protein-coding
chr2	170245694	170246049	487	Intergenic	Intergenic	-103196	NM_001159683	228913	Mm.22858	NM_001033299	ENSMUSG00000052056	Zfp217	4933431C08Rik|AW987152|Gm562|ZABC1|Znf217	zinc finger protein 217	protein-coding
chr2	31068552	31068930	487	intron (NM_001038700, intron 6 of 14)	intron (NM_001038700, intron 6 of 14)	27759	NM_001177650	14269	Mm.52297	NM_019406	ENSMUSG00000075415	Fnbp1	1110057E06Rik|2210010H06Rik|FBP1|Fbp17	formin binding protein 1	protein-coding
chr2	157376395	157376758	487	intron (NM_026968, intron 1 of 2)	L1M4|LINE|L1	8982	NM_026968	69161	Mm.228619	NM_026968	ENSMUSG00000063019	Manbal	1810024K12Rik|AI836500	mannosidase, beta A, lysosomal-like	protein-coding
chr11	67023909	67024350	487	Intergenic	Intergenic	-1025	NM_177392	338369	Mm.128138	NM_177392	ENSMUSG00000050270	Tmem220	-	transmembrane protein 220	protein-coding
chr4	65238578	65238927	486	intron (NM_021362, intron 9 of 21)	intron (NM_021362, intron 9 of 21)	114578	NM_021362	18491	Mm.317854	NM_021362	ENSMUSG00000028370	Pappa	8430414N03Rik|IGFBP-4ase|PAG1|PAPP-A	pregnancy-associated plasma protein A	protein-coding
chr12	72734067	72734483	486	Intergenic	RLTR41C|LTR|ERV1	-26936	NM_008910	19042	Mm.261045	NM_008910	ENSMUSG00000021096	Ppm1a	2310003C21Rik|2900017D14Rik|AI427932|AU017636|MMPa-2|MPPa-1	protein phosphatase 1A, magnesium dependent, alpha isoform	protein-coding
chr3	93969867	93970310	486	Intergenic	RLTR13D6|LTR|ERVK	-8774	NM_207273	399676	Mm.454051	NM_207273	ENSMUSG00000094163	Tdpoz5	-	TD and POZ domain containing 5	protein-coding
chr18	7033599	7033928	485	Intergenic	(TTAGGG)n|Simple_repeat|Simple_repeat	-28984	NM_177595	210719	Mm.257186	NM_177595	ENSMUSG00000061013	Mkx	9430023B20Rik|Irxl1	mohawk homeobox	protein-coding
chr1	64884960	64885359	485	intron (NM_001039493, intron 4 of 7)	intron (NM_001039493, intron 4 of 7)	71665	NM_001039493	241075	Mm.239534	NM_175509	ENSMUSG00000051344	Plekhm3	9430067K14Rik|A230102O09Rik|AI449570|DAPR|Plekhm1l	pleckstrin homology domain containing, family M, member 3	protein-coding
chr4	19137593	19137965	485	Intergenic	RLTR9E|LTR|ERVK	-143071	NM_013927	30952	Mm.445778	NM_013927	ENSMUSG00000056494	Cngb3	CCNC2|CNG6|Cngbeta2	cyclic nucleotide gated channel beta 3	protein-coding
chr10	37377956	37378333	485	Intergenic	Intergenic	-239218	NM_008538	17118	Mm.30059	NM_008538	ENSMUSG00000069662	Marcks	Macs|PKCSL	myristoylated alanine rich protein kinase C substrate	protein-coding
chr16	9284302	9284763	485	Intergenic	Intergenic	454432	NM_001081400	69053	Mm.390868	NM_001081400	ENSMUSG00000022507	1810013L24Rik	1110017P05Rik|3010002C02Rik|AA792997|AW124177|Gm19906|R74903	RIKEN cDNA 1810013L24 gene	protein-coding
chr11	44746739	44747128	484	intron (NM_007897, intron 6 of 15)	intron (NM_007897, intron 6 of 15)	128833	NM_001290711	13591	Mm.439662	NM_007897	ENSMUSG00000057098	Ebf1	Ebf|O/E-1|OE-1|Olf-1|Olf1	early B cell factor 1	protein-coding
chr1	170477727	170478028	484	intron (NM_027528, intron 2 of 7)	intron (NM_027528, intron 2 of 7)	79233	NM_027528	70729	Mm.487078	NM_027528	ENSMUSG00000038473	Nos1ap	6330408P19Rik|Capon	nitric oxide synthase 1 (neuronal) adaptor protein	protein-coding
chr7	48918027	48918358	484	Intergenic	Intergenic	-37151	NM_001013368	108961	Mm.240566	NM_001013368	ENSMUSG00000046179	E2f8	4432406C08Rik|AA410048	E2F transcription factor 8	protein-coding
chr8	61517059	61517440	482	intron (NM_001081390, intron 16 of 19)	intron (NM_001081390, intron 16 of 19)	29515	NM_145595	234309	Mm.29059	NM_145595	ENSMUSG00000031641	Cbr4	A730083J17Rik|BC009118	carbonyl reductase 4	protein-coding
chr2	146834368	146834709	482	Intergenic	CpG	-21351	NM_001033298	228730	Mm.292352	NM_001033298	ENSMUSG00000074749	Kiz	Gm114|Ncrna00153|Plk1s1	kizuna centrosomal protein	protein-coding
chr8	111650683	111651015	481	intron (NM_001037665, intron 1 of 3)	RLTR6-int|LTR|ERV1	7406	NM_001037665	22640	Mm.4184	NM_011742	ENSMUSG00000055835	Zfp1	Fnp-1|Zfp-1|mkr-1	zinc finger protein 1	protein-coding
chr5	116396099	116396417	481	Intergenic	Intergenic	26606	NM_030704	80888	Mm.21549	NM_030704	ENSMUSG00000041548	Hspb8	AU018630|AW413033|Cryac|D5Ucla4|E2IG1|H11|H11K|HSP20-like|HSP22	heat shock protein 8	protein-coding
chr4	147311539	147311922	481	intron (NM_001039209, intron 1 of 2)	intron (NM_001039209, intron 1 of 2)	135864	NM_001039209	195531	Mm.270762	NM_001039209	ENSMUSG00000078496	Zfp982	Gm13152|OTTMUSG00000010671	zinc finger protein 982	protein-coding
chr2	175014678	175015069	480	Intergenic	Intergenic	52896	NM_001085546	664987		NM_001085546	ENSMUSG00000078905	Gm14393	OTTMUSG00000016546	predicted gene 14393	protein-coding
chr4	54072939	54073267	480	Intergenic	Intergenic	247058	NM_028053	52076	Mm.27184	NM_028053	ENSMUSG00000028420	Tmem38b	1600017F22Rik|AA437809|AV051057|D4Ertd89e|TRIC-B|mg33b	transmembrane protein 38B	protein-coding
chr1	53210159	53210528	480	intron (NM_153556, intron 6 of 12)	B1_Mur2|SINE|Alu	-22726	NM_027070	69397	Mm.307084	NM_027070	ENSMUSG00000060715	1700019A02Rik	-	RIKEN cDNA 1700019A02 gene	protein-coding
chr9	47514321	47514646	480	Intergenic	MER5A|DNA|hAT-Charlie	-15687	NM_001310841	54725	Mm.234832	NM_018770	ENSMUSG00000032076	Cadm1	2900073G06Rik|3100001I08Rik|AI987920|Bl2|Igsf4|Igsf4a|Necl2|RA175|RA175A|RA175B|RA175C|RA175N|ST17|SgIGSF|SynCam|Tslc1	cell adhesion molecule 1	protein-coding
chr15	12708293	12708655	480	Intergenic	Intergenic	-115918	NM_001081064	68070	Mm.423205	NM_001081064	ENSMUSG00000022197	Pdzd2	4930537L06Rik|A930022H17Rik|Gm21706|Gm82|Pdzk3|mKIAA0300	PDZ domain containing 2	protein-coding
chr8	64929004	64929318	480	Intergenic	Intergenic	-18024	NM_001163747	73067	Mm.294445	NM_028427	ENSMUSG00000025521	Tmem192	3110005G23Rik	transmembrane protein 192	protein-coding
chr15	8831937	8832346	479	Intergenic	RLTR9D|LTR|ERVK	-121334	NM_148938	20512	Mm.204834	NM_148938	ENSMUSG00000005360	Slc1a3	AI504299|B430115D02Rik|Eaat1|GLAST|GLAST-1|GLU-T|GluT-1|Gmt1|MGluT1	solute carrier family 1 (glial high affinity glutamate transporter), member 3	protein-coding
chr4	57690883	57691201	479	intron (NM_001304544, intron 5 of 8)	intron (NM_001304544, intron 5 of 8)	122794	NM_001304544	677884	Mm.331630	NM_001304544	ENSMUSG00000089945	Pakap	AF064781|Gm20459|Palm2-Akap2|Palm2Akap2|Palm2akap2	paralemmin A kinase anchor protein	protein-coding
chr10	89470875	89471232	479	intron (NM_009108, intron 7 of 8)	RLTR25A|LTR|ERVK	-27086	NM_001033331	237436	Mm.11982	NM_001033331	ENSMUSG00000074802	Gas2l3	8430435B07Rik|Gm240	growth arrest-specific 2 like 3	protein-coding
chr2	103992974	103993315	479	Intergenic	Intergenic	22857	NM_001142335	16909	Mm.29266	NM_008505	ENSMUSG00000032698	Lmo2	Rbtn-2|Rbtn2|Rhom-2|Ttg2	LIM domain only 2	protein-coding
chr7	6258254	6259196	479	intron (NM_001177417, intron 2 of 10)	intron (NM_001177417, intron 2 of 10)	2803	NM_001177417	627821	Mm.99441	NM_001177416	ENSMUSG00000053367	Gm6792	EG627821	predicted gene 6792	protein-coding
chr10	88708806	88709118	478	Intergenic	Intergenic	22139	NM_001037166	237433	Mm.478763	NM_001037166		Gm4925	EG237433	predicted gene 4925	protein-coding
chr17	34340608	34340981	478	3' UTR (NM_001033978, exon 5 of 5)	3' UTR (NM_001033978, exon 5 of 5)	3851	NM_010381	100504404	Mm.15680	NM_010381		H2-Ea-ps	AI323765|E-alpha-f|H-2Ea|H2-Ea|I-Ealpha|Ia-3|Ia3|MHC-H2-Ea	histocompatibility 2, class II antigen E alpha, pseudogene	protein-coding
chr9	100581801	100582308	478	Intergenic	MIR3|SINE|MIR	-10969	NM_001101483	245020	Mm.236289	NM_001101483	ENSMUSG00000070287	Slc35g2	Gm519|Tmem22	solute carrier family 35, member G2	protein-coding
chr1	77629729	77630202	478	Intergenic	Intergenic	-114877	NM_007936	13838	Mm.400747	NM_007936	ENSMUSG00000026235	Epha4	2900005C20Rik|AI385584|Cek8|Hek8|Sek|Sek1|Tyro1|rb	Eph receptor A4	protein-coding
chr1	66699881	66700241	478	promoter-TSS (NM_001310644)	promoter-TSS (NM_001310644)	-770	NM_001310643	66646	Mm.240912	NM_025683	ENSMUSG00000026005	Rpe	2810429B02Rik|5730518J08Rik	ribulose-5-phosphate-3-epimerase	protein-coding
chr11	68393866	68394345	478	Intergenic	CR1_Mam|LINE|CR1	-7279	NM_008744	18208	Mm.39095	NM_008744	ENSMUSG00000020902	Ntn1	AI561871|BC019633|Netrin-1	netrin 1	protein-coding
chr16	10217074	10217404	477	intron (NM_153123, intron 6 of 10)	MMERVK9E_I-int|LTR|ERVK	24333	NM_153123	75329	Mm.108729	NM_029253	ENSMUSG00000039200	Atf7ip2	4930558K11Rik|BC018510|Get-1|PSM2	activating transcription factor 7 interacting protein 2	protein-coding
chr3	83980196	83980830	477	intron (NM_172681, intron 3 of 34)	intron (NM_172681, intron 3 of 34)	59648	NM_172681	229473	Mm.28838	NM_172681	ENSMUSG00000033767	D930015E06Rik	Kiaa0922|mKIAA0922	RIKEN cDNA D930015E06 gene	protein-coding
chr1	185104978	185105299	477	Intergenic	RLTR17|LTR|ERVK	-99030	NM_001163754	98732	Mm.275841	NM_172649	ENSMUSG00000039318	Rab3gap2	1110059F07Rik|2010002H18Rik|5830469C09|AI851069|AW743433|RAB3-GAP150|mKIAA0839	RAB3 GTPase activating protein subunit 2	protein-coding
chr13	54215872	54216452	477	intron (NM_001010973, intron 2 of 2)	intron (NM_001010973, intron 2 of 2)	24033	NM_008286	15466	Mm.57243	NM_008286	ENSMUSG00000034987	Hrh2	-	histamine receptor H2	protein-coding
chr14	118751206	118751579	476	Intergenic	Intergenic	-36479	NM_023878	58187	Mm.390755	NM_021386	ENSMUSG00000022132	Cldn10	6720456I16Rik|Cldn10a|Cldn10b|D14Ertd728e	claudin 10	protein-coding
chr7	68014554	68014882	476	intron (NM_010513, intron 2 of 20)	intron (NM_010513, intron 2 of 20)	62461	NM_010513	16001	Mm.275742	NM_010513	ENSMUSG00000005533	Igf1r	A330103N21Rik|CD221|D930020L01|IGF-1R|hyft	insulin-like growth factor I receptor	protein-coding
chr13	34248882	34249270	476	intron (NM_001033167, intron 3 of 10)	intron (NM_001033167, intron 3 of 10)	86112	NM_001110515	69666	Mm.24788	NM_001101430	ENSMUSG00000071451	Psmg4	PAC-4|mPAC4	proteasome (prosome, macropain) assembly chaperone 4	protein-coding
chr8	4586357	4586942	475	Intergenic	RLTR9A2|LTR|ERVK	-26521	NM_145591	233987	Mm.102799	NM_145591	ENSMUSG00000058748	Zfp958	-	zinc finger protein 958	protein-coding
chr3	147298124	147298511	475	Intergenic	MTE-int|LTR|ERVL-MaLR	445950	NM_001302957	70892	Mm.187793	NM_027594	ENSMUSG00000036745	Ttll7	1110049N09Rik|4921517B04Rik|C630030B20|mTTLL7	tubulin tyrosine ligase-like family, member 7	protein-coding
chr15	75948851	75949151	475	3' UTR (NM_030199, exon 2 of 2)	3' UTR (NM_030199, exon 2 of 2)	8049	NM_030199	78834	Mm.273264	NM_030199	ENSMUSG00000050846	Zfp623	2610029D06Rik|AI847036	zinc finger protein 623	protein-coding
chr10	21845681	21846017	475	Intergenic	Intergenic	-36335	NM_001161845	20393	Mm.28405	NM_011361	ENSMUSG00000019970	Sgk1	Sgk	serum/glucocorticoid regulated kinase 1	protein-coding		Sgk1
chr1	53750866	53751201	474	Intergenic	RLTR13G|LTR|ERVK	34182	NM_133810	98267	Mm.25559	NM_133810	ENSMUSG00000026094	Stk17b	3110009A03Rik|AI120141|Drak2	serine/threonine kinase 17b (apoptosis-inducing)	protein-coding
chr4	21763909	21764198	474	intron (NM_029840, intron 1 of 3)	ORR1A3|LTR|ERVL-MaLR	3158	NM_029840	77032	Mm.87238	NM_029840	ENSMUSG00000028251	Tstd3	2610029I01Rik	thiosulfate sulfurtransferase (rhodanese)-like domain containing 3	protein-coding
chr10	4242202	4242567	474	Intergenic	Intergenic	-23945	NM_031185	83397	Mm.27481	NM_031185	ENSMUSG00000038587	Akap12	AI317366|SSeCKS|Srcs5|Tsga12	A kinase (PRKA) anchor protein (gravin) 12	protein-coding
chr9	20978446	20978752	474	Intergenic	ZP3AR|Satellite|Satellite	-1806	NM_010333	14739	Mm.46493	NM_010333	ENSMUSG00000043895	S1pr2	1100001A16Rik|Edg5|Gpcr13|H218|LPb2|S1P2	sphingosine-1-phosphate receptor 2	protein-coding
chr10	43043442	43043768	474	intron (NM_175407, intron 5 of 6)	intron (NM_175407, intron 5 of 6)	130925	NM_175407	109205	Mm.153750	NM_175407	ENSMUSG00000038248	Sobp	2900009C16Rik|5330439J01Rik|JXC1|jc	sine oculis-binding protein homolog (Drosophila)	protein-coding
chr9	25854596	25854914	473	Intergenic	RLTR9B2|LTR|ERVK	373158	NM_026189	67484	Mm.112977	NM_026189	ENSMUSG00000036611	Eepd1	2310005P05Rik|AI481005	endonuclease/exonuclease/phosphatase family domain containing 1	protein-coding
chrX	80876229	80876731	473	Intergenic	RLTR13D6|LTR|ERVK	-194164	NM_138751	192216	Mm.490421	NM_138751	ENSMUSG00000025666	Tmem47	3010015F07Rik|AI115536|BCMP1|Tm4sf10	transmembrane protein 47	protein-coding
chr5	18565232	18565561	473	Intergenic	RLTR13E|LTR|ERVK	-204983	NM_010305	14677	Mm.254629	NM_010305	ENSMUSG00000057614	Gnai1	AU046200|Gialpha1|Gnai-1	guanine nucleotide binding protein (G protein), alpha inhibiting 1	protein-coding
chr8	56252340	56252752	473	Intergenic	RLTR9E|LTR|ERVK	-42006	NM_008278	15446	Mm.18832	NM_008278	ENSMUSG00000031613	Hpgd	15-PGDH|AV026552	hydroxyprostaglandin dehydrogenase 15 (NAD)	protein-coding
chr9	9269299	9269662	472	Intergenic	Intergenic	-30467	NM_027823	71544	Mm.334955	NM_027823	ENSMUSG00000050730	Arhgap42	9030420J04Rik|BE136619	Rho GTPase activating protein 42	protein-coding
chr6	65797266	65797610	472	intron (NM_029549, intron 2 of 10)	RLTR11B|LTR|ERVK	18476	NM_027547	70779	Mm.263355	NM_027547	ENSMUSG00000029913	Prdm5	4432417F03Rik|6530401I24Rik|AI197291|E130112L17Rik|PFM2	PR domain containing 5	protein-coding
chr5	137933895	137934389	472	Intergenic	RLTR13D6|LTR|ERVK	-12523	NM_007819	13113	Mm.289886	NM_007819	ENSMUSG00000029727	Cyp3a13	IIIAm2	cytochrome P450, family 3, subfamily a, polypeptide 13	protein-coding
chr3	59880122	59880641	471	Intergenic	RLTR13D6|LTR|ERVK	19330	NM_001243003	666803	Mm.389443	NM_001243003	ENSMUSG00000095522	Gm8298	EG666803	predicted gene 8298	protein-coding
chr4	75300616	75300939	471	Intergenic	RLTR9D|LTR|ERVK	-22491	NM_025849	66928	Mm.24332	NM_025849	ENSMUSG00000028398	Tmem261	1700027K24Rik|3110001D03Rik	transmembrane protein 261	protein-coding
chr3	56575386	56575848	471	Intergenic	GSAT_MM|Satellite|Satellite	-391916	NM_030595	26422	Mm.384353	NM_030595	ENSMUSG00000027799	Nbea	Lyst2|mKIAA1544	neurobeachin	protein-coding
chr16	10974959	10975292	471	intron (NM_019980, intron 1 of 3)	GSAT_MM|Satellite|Satellite	17996	NM_019980	56722	Mm.294753	NM_019980	ENSMUSG00000022500	Litaf	3222402J11Rik|C85531|N4WBP3|TBX1	LPS-induced TN factor	protein-coding
chr2	5219924	5220368	470	intron (NM_028804, intron 2 of 2)	intron (NM_028804, intron 2 of 2)	82370	NM_028804	74186	Mm.274715	NM_028804	ENSMUSG00000026676	Ccdc3	2310045O21Rik	coiled-coil domain containing 3	protein-coding
chr12	39888548	39888921	470	Intergenic	Lx9|LINE|L1	148642	NM_007487	11861	Mm.12723	NM_007487	ENSMUSG00000047446	Arl4a	AI467555|Arl4	ADP-ribosylation factor-like 4A	protein-coding
chr6	80589700	80590215	470	intron (NM_001347261, intron 2 of 2)	intron (NM_001347261, intron 2 of 2)	570314	NM_001347261	243499	Mm.483425	NM_178731	ENSMUSG00000052581	Lrrtm4	7530419J18Rik|A230052N11	leucine rich repeat transmembrane neuronal 4	protein-coding
chr7	29293663	29294029	470	TTS (NM_026731)	TTS (NM_026731)	4526	NM_026731	68458	Mm.2343	NM_026731	ENSMUSG00000037166	Ppp1r14a	1110001M11Rik|Cpi17	protein phosphatase 1, regulatory (inhibitor) subunit 14A	protein-coding
chr16	73096657	73097109	470	Intergenic	Intergenic	433734	NM_019413	19876	Mm.310772	NM_019413	ENSMUSG00000022883	Robo1	AW494633|AW742721|DUTT1|Gm310	roundabout guidance receptor 1	protein-coding
chr13	62510580	62511246	469	Intergenic	Intergenic	-44101	NM_178875	71508	Mm.442497	NM_178875	ENSMUSG00000055228	Zfp935	8430426H19Rik|Es113	zinc finger protein 935	protein-coding
chr13	90245951	90246432	469	Intergenic	RLTR13D6|LTR|ERVK	156524	NM_025335	66074	Mm.241387	NM_025335	ENSMUSG00000012422	Tmem167	0610041E09Rik|5730424F14Rik|AU041184|AW537806|ENSMUSG00000060669|Gm10085|Tmem167a	transmembrane protein 167	protein-coding
chr10	15263132	15263753	469	Intergenic	RLTR13D6|LTR|ERVK	503153	NM_008703	18101	Mm.487342	NM_008703	ENSMUSG00000019865	Nmbr	BB182387	neuromedin B receptor	protein-coding
chr12	86770909	86771281	469	Intergenic	MER21B|LTR|ERVL	36726	NM_001195767	627607	Mm.341880	NM_001195767	ENSMUSG00000059114	Lrrc74a	EG627607|Gm6772|Lrrc74	leucine rich repeat containing 74A	protein-coding
chr15	99872568	99872970	469	intron (NM_001113545, intron 1 of 10)	intron (NM_001113545, intron 1 of 10)	2687	NM_001113545	65970	Mm.33207	NM_023063	ENSMUSG00000023022	Lima1	Eplin	LIM domain and actin binding 1	protein-coding
chr11	20145415	20145760	469	Intergenic	RLTR9D2|LTR|ERVK	-32636	NM_146243	66713	Mm.259045	NM_146243	ENSMUSG00000020152	Actr2	4921510D23Rik|AA409782|Arp2|D6Ertd746e	ARP2 actin-related protein 2	protein-coding
chr4	24437212	24437596	468	Intergenic	Intergenic	-59058	NM_199467	212377	Mm.120919	NM_199467	ENSMUSG00000045751	Mms22l	F730047E07Rik|Gm134	MMS22-like, DNA repair protein	protein-coding
chr19	45649844	45650337	468	intron (NM_013907, intron 1 of 8)	B2_Mm2|SINE|B2	10103	NM_013907	30838	Mm.254739	NM_013907	ENSMUSG00000040913	Fbxw4	Dac|Fbw4|SHFM3|SHSF3|dactylin|dactylyn	F-box and WD-40 domain protein 4	protein-coding
chr2	147033096	147033486	468	intron (NM_011917, intron 13 of 29)	L2a|LINE|L2	20231	NM_011917	24128	Mm.3065	NM_011917	ENSMUSG00000027433	Xrn2	-	5'-3' exoribonuclease 2	protein-coding
chr6	12876750	12877265	468	Intergenic	RLTR13D6|LTR|ERVK	-127754	NM_001164805	330267	Mm.11989	NM_001164805	ENSMUSG00000032625	Thsd7a	Gm837	thrombospondin, type I, domain containing 7A	protein-coding
chr5	116410293	116410596	468	intron (NM_030704, intron 2 of 2)	intron (NM_030704, intron 2 of 2)	12420	NM_030704	80888	Mm.21549	NM_030704	ENSMUSG00000041548	Hspb8	AU018630|AW413033|Cryac|D5Ucla4|E2IG1|H11|H11K|HSP20-like|HSP22	heat shock protein 8	protein-coding
chr17	64873439	64873965	468	Intergenic	Intergenic	-37631	NM_030031	78057	Mm.109380	NM_030031	ENSMUSG00000024088	4930583I09Rik	-	RIKEN cDNA 4930583I09 gene	protein-coding
chr11	5741257	5741616	468	promoter-TSS (NM_178623)	promoter-TSS (NM_178623)	-260	NM_178623	72046	Mm.271657	NM_178623	ENSMUSG00000049680	Urgcp	2010005J08Rik|9130001I21Rik|AW060359|Urg4|mKIAA1507	upregulator of cell proliferation	protein-coding
chr9	118863544	118863844	467	intron (NM_001113514, intron 9 of 13)	intron (NM_001113514, intron 9 of 13)	-62842	NM_133710	69274	Mm.439928	NM_133710	ENSMUSG00000047409	Ctdspl	2810418J22Rik|AI426263|HYA22|SCP3	CTD (carboxy-terminal domain, RNA polymerase II, polypeptide A) small phosphatase-like	protein-coding
chr6	122707221	122707593	467	promoter-TSS (NM_001289831)	promoter-TSS (NM_001289831)	-82	NM_001289831	71950	Mm.6047	NM_028016	ENSMUSG00000012396	Nanog	2410002E02Rik|ENK|ecat4	Nanog homeobox	protein-coding
chr8	90830801	90831242	466	intron (NM_177224, intron 1 of 39)	Tigger5|DNA|TcMar-Tigger	2186	NM_177224	109151	Mm.100615	NM_177224	ENSMUSG00000056608	Chd9	1810014J18Rik|9030205D12Rik|A330063D19Rik|AD013|PRIC320|mKIAA0308	chromodomain helicase DNA binding protein 9	protein-coding
chr14	59737014	59737443	466	intron (NM_015803, intron 32 of 35)	intron (NM_015803, intron 32 of 35)	111947	NM_145463	219134	Mm.275409	NM_145463	ENSMUSG00000044461	Shisa2	9430059P22Rik|MAd2|Tmem46|mShisa|shisa	shisa family member 2	protein-coding
chr1	114849681	114850044	466	Intergenic	RLTR9B2|LTR|ERVK	-835275	NM_001077425	636808	Mm.101576	NM_001077425	ENSMUSG00000070695	Cntnap5a	Caspr5-1|EG636808	contactin associated protein-like 5A	protein-coding
chr4	130519872	130520424	465	Intergenic	Intergenic	53888	NM_025998	67149	Mm.423029	NM_025998	ENSMUSG00000078532	Nkain1	2610200G18Rik|2810426C15Rik	Na+/K+ transporting ATPase interacting 1	protein-coding
chr19	13805304	13805932	465	Intergenic	RLTR13D6|LTR|ERVK	9970	NM_146796	258792	Mm.377693	NM_146796	ENSMUSG00000045395	Olfr1499	MOR211-2	olfactory receptor 1499	protein-coding
chr15	34911155	34911498	465	intron (NM_019635, intron 10 of 10)	intron (NM_019635, intron 10 of 10)	73277	NM_001271704	16539	Mm.71045	NM_181317	ENSMUSG00000050963	Kcns2	E130006J24Rik|Kv9.2	K+ voltage-gated channel, subfamily S, 2	protein-coding
chr5	145906912	145907286	465	Intergenic	RLTR13D6|LTR|ERVK	-27245	NM_007818	13112	Mm.332844	NM_007818	ENSMUSG00000056035	Cyp3a11	AI256190|Cyp3a|IIIAm1|Pcn	cytochrome P450, family 3, subfamily a, polypeptide 11	protein-coding
chr15	38077573	38077991	465	intron (NM_001112721, intron 1 of 58)	intron (NM_001112721, intron 1 of 58)	1072	NM_001112721	70790	Mm.476840	NM_027553	ENSMUSG00000037487	Ubr5	Edd|Edd1	ubiquitin protein ligase E3 component n-recognin 5	protein-coding
chr3	5988970	5989516	465	Intergenic	RLTR13G|LTR|ERVK	-412995	NM_001163302	19302	Mm.132336	NM_008994	ENSMUSG00000040374	Pex2	D3Ertd138e|PAF-1|PMP35|Pxmp3	peroxisomal biogenesis factor 2	protein-coding
chr16	76321646	76321980	465	intron (NM_173440, intron 3 of 3)	intron (NM_173440, intron 3 of 3)	51236	NM_173440	268903	Mm.74711	NM_173440	ENSMUSG00000048490	Nrip1	6030458L20Rik|8430438I05Rik|9630050P12|AA959574|AW456757|RIP140	nuclear receptor interacting protein 1	protein-coding
chr9	18734152	18734569	464	Intergenic	RLTR13D6|LTR|ERVK	21273	NM_146606	18322	Mm.246530	NM_146606	ENSMUSG00000054141	Olfr24	MOR132-1|MTPCR51	olfactory receptor 24	protein-coding
chr10	52273903	52274482	464	intron (NM_025705, intron 2 of 10)	intron (NM_025705, intron 2 of 10)	40573	NM_025705	66686	Mm.62982	NM_025705	ENSMUSG00000019891	Dcbld1	4631413K11Rik	discoidin, CUB and LCCL domain containing 1	protein-coding
chr8	104093374	104093693	464	intron (NR_131138, intron 1 of 2)	L1MB7|LINE|L1	-8092	NM_009868	12562	Mm.21767	NM_009868	ENSMUSG00000031871	Cdh5	7B4|AA408225|Cd144|VE-Cad|VECD|VEcad|Vec	cadherin 5	protein-coding
chr10	127225260	127225546	464	TTS (NM_001039000)	TTS (NM_001039000)	-13781	NM_054097	117150	Mm.22682	NM_054097	ENSMUSG00000025417	Pip4k2c	Pip5k2c	phosphatidylinositol-5-phosphate 4-kinase, type II, gamma	protein-coding
chr4	25796174	25796565	463	intron (NM_010243, intron 1 of 2)	PB1D7|SINE|Alu	3634	NM_010243	14348	Mm.39101	NM_010243	ENSMUSG00000055373	Fut9	AI746471|AU067636|mFUT9|mFuc-TIX	fucosyltransferase 9	protein-coding
chr17	45607000	45607673	463	Intergenic	MER34A|LTR|ERV1	-5234	NM_001177469	653016	Mm.45676	NM_001177468	ENSMUSG00000079471	Gm7325	EG653016|Esgp	predicted gene 7325	protein-coding
chr2	51049855	51050189	462	Intergenic	Intergenic	99089	NM_028810	74194	Mm.46497	NM_028810	ENSMUSG00000017144	Rnd3	2610017M01Rik|AI661404|Arhe|Rhoe	Rho family GTPase 3	protein-coding
chr11	54953911	54954267	462	intron (NM_001271455, intron 1 of 17)	intron (NM_001271455, intron 1 of 17)	8851	NM_001199275	57783	Mm.259671	NM_021327	ENSMUSG00000020400	Tnip1	ABIN|ABIN-1|ABIN1|AU018810|Naf1|Nef|VAN	TNFAIP3 interacting protein 1	protein-coding
chr8	85498623	85499026	462	intron (NM_173866, intron 2 of 11)	RMER10A|LTR|ERVL	6207	NM_173866	108682	Mm.200423	NM_173866	ENSMUSG00000031700	Gpt2	4631422C05Rik|ALT2|AU014768|AU041193|C87201	glutamic pyruvate transaminase (alanine aminotransferase) 2	protein-coding
chr5	66428161	66428462	461	intron (NM_001201414, intron 5 of 15)	intron (NM_001201414, intron 5 of 15)	-90646	NM_001201416	11787	Mm.5159	NM_009686	ENSMUSG00000029207	Apbb2	2310007D03Rik|FE65L1|Rirl1|TR2L|Zfra	amyloid beta (A4) precursor protein-binding, family B, member 2	protein-coding
chr7	112691105	112691706	461	intron (NM_009346, intron 1 of 12)	intron (NM_009346, intron 1 of 12)	12085	NM_009346	21676	Mm.24685	NM_009346	ENSMUSG00000055320	Tead1	2610024B07Rik|B230114H05Rik|Gtrgeo5|TEAD-1|TEF-1|Tcf13|mTEF-1	TEA domain family member 1	protein-coding
chr3	92694629	92694941	460	Intergenic	RSINE1|SINE|B4	-7575	NM_027137	69611	Mm.176243	NM_027137	ENSMUSG00000103243	Lce1d	2310037L11Rik|AI415320|Sprrl7	late cornified envelope 1D	protein-coding
chr7	141148619	141149009	460	intron (NM_013782, intron 4 of 11)	L1M4|LINE|L1	17528	NM_013782	27388	Mm.293591	NM_013782	ENSMUSG00000025495	Ptdss2	AI481134|AI988017|PSS2	phosphatidylserine synthase 2	protein-coding
chr19	3324593	3324927	460	intron (NM_013495, intron 1 of 18)	intron (NM_013495, intron 1 of 18)	1459	NM_013495	12894	Mm.18522	NM_013495	ENSMUSG00000024900	Cpt1a	C730027G07|CPTI|Cpt1	carnitine palmitoyltransferase 1a, liver	protein-coding
chr18	57386184	57386475	460	intron (NM_028447, intron 8 of 8)	intron (NM_028447, intron 8 of 8)	31596	NM_028447	73137	Mm.29889	NM_028447	ENSMUSG00000024594	Prrc1	1190002C06Rik|2310058D16Rik|3110038B19Rik|9430085A19Rik	proline-rich coiled-coil 1	protein-coding
chr11	101307768	101308074	460	Intergenic	RLTR12B|LTR|ERVK	-5654	NM_019584	56208	Mm.178947	NM_019584	ENSMUSG00000035086	Becn1	4921513J16Rik|5430417M23Rik|Atg6	beclin 1, autophagy related	protein-coding		Becn1
chr1	146322878	146323218	460	Intergenic	RLTR9D|LTR|ERVK	-172618	NM_153539	215378	Mm.441817	NM_153539	ENSMUSG00000035131	Brinp3	B830045N13Rik|Fam5c	bone morphogenetic protein/retinoic acid inducible neural specific 3	protein-coding
chr3	26920846	26921410	459	intron (NM_027583, intron 8 of 9)	intron (NM_027583, intron 8 of 9)	232726	NM_001177625	13605	Mm.261453	NM_007900	ENSMUSG00000027699	Ect2	AI528536|mKIAA4037	ect2 oncogene	protein-coding
chr8	106872501	106872856	459	intron (NM_001331048, intron 1 of 3)	intron (NM_001331048, intron 1 of 3)	1842	NM_001331048	15118	Mm.56986	NM_008217	ENSMUSG00000031910	Has3	-	hyaluronan synthase 3	protein-coding
chr13	48252555	48252922	459	intron (NR_102303, intron 1 of 2)	MLT1A1|LTR|ERVL-MaLR	-8689	NM_031166	15904	Mm.458006	NM_031166	ENSMUSG00000021379	Id4	Idb4|bHLHb27	inhibitor of DNA binding 4	protein-coding
chr19	6085338	6085740	458	promoter-TSS (NM_024231)	promoter-TSS (NM_024231)	442	NM_026410	67849	Mm.23526	NM_026410	ENSMUSG00000024791	Cdca5	2610036L13Rik|AL024086|AW536684|C85404	cell division cycle associated 5	protein-coding
chr8	106963217	106963724	458	intron (NM_009229, intron 1 of 6)	ORR1F|LTR|ERVL-MaLR	27720	NM_009229	20650	Mm.30228	NM_009229	ENSMUSG00000041308	Sntb2	Snt2	syntrophin, basic 2	protein-coding
chr4	48271837	48272186	458	intron (NM_029572, intron 1 of 11)	intron (NM_029572, intron 1 of 11)	7578	NM_029572	76299	Mm.317701	NM_029572	ENSMUSG00000028343	Erp44	1110001E24Rik|AI849526|AL033348|Txndc4	endoplasmic reticulum protein 44	protein-coding
chr15	48810838	48811217	458	Intergenic	Lx9|LINE|L1	-19038	NM_001081391	239420	Mm.309363	NM_001081391	ENSMUSG00000022311	Csmd3	4930500N14Rik|mKIAA1894	CUB and Sushi multiple domains 3	protein-coding
chr19	35180149	35180472	458	Intergenic	Intergenic	257952	NM_183046	240641	Mm.278471	NM_183046	ENSMUSG00000024795	Kif20b	33cex|B130024C23|C330014J10Rik|Mphosph1|magoo	kinesin family member 20B	protein-coding
chr13	12440876	12441211	458	intron (NM_001291055, intron 8 of 8)	intron (NM_001291055, intron 8 of 8)	18273	NM_001291055	56048	Mm.474138	NM_018886	ENSMUSG00000057554	Lgals8	1200015E08Rik|AI326142|D13Ertd524e|Lgals-8	lectin, galactose binding, soluble 8	protein-coding
chr2	119486456	119486829	458	Intergenic	Intergenic	-9013	NM_026574	68142	Mm.330496	NM_026574	ENSMUSG00000034154	Ino80	2310079N15Rik|4632409L19Rik|Inoc1	INO80 complex subunit	protein-coding
chrX	134717534	134717913	458	promoter-TSS (NM_030066)	promoter-TSS (NM_030066)	-215	NM_001166379	78248	Mm.458522	NM_030066	ENSMUSG00000033460	Armcx1	3010033I09Rik|ALEX1	armadillo repeat containing, X-linked 1	protein-coding
chr1	55108547	55108859	457	Intergenic	ORR1B2|LTR|ERVL-MaLR	20555	NM_008303	15528	Mm.215667	NM_008303	ENSMUSG00000073676	Hspe1	10kDa|Hsp10|mt-cpn10	heat shock protein 1 (chaperonin 10)	protein-coding
chr4	130102194	130102689	457	Intergenic	Intergenic	-5115	NM_026441	67898	Mm.20818	NM_026441	ENSMUSG00000028779	Pef1	2600002E23Rik|Peflin	penta-EF hand domain containing 1	protein-coding
chr15	84282147	84282529	457	intron (NM_133167, intron 3 of 12)	RLTR12A|LTR|ERVK	-42382	NM_022321	64099	Mm.251356	NM_022321	ENSMUSG00000022439	Parvg	AI413459	parvin, gamma	protein-coding
chr1	86309259	86309603	456	Intergenic	Intergenic	6210	NM_145222	227327	Mm.86467	NM_145222	ENSMUSG00000079445	B3gnt7	C330001H22Rik|beta-3GnT7	UDP-GlcNAc:betaGal beta-1,3-N-acetylglucosaminyltransferase 7	protein-coding
chr4	57765866	57766288	456	intron (NM_001304544, intron 6 of 8)	intron (NM_001304544, intron 6 of 8)	-79171	NM_001035532	11641	Mm.467752	NM_009649	ENSMUSG00000038729	Akap2	AA959716|AI649048|Akap-2|Akap-kl|B230340M18Rik|Prka2	A kinase (PRKA) anchor protein 2	protein-coding
chr10	36611409	36611852	456	intron (NM_001253355, intron 2 of 5)	RLTR9E|LTR|ERVK	104823	NM_001253356	319415	Mm.332442	NM_001081208	ENSMUSG00000044499	Hs3st5	D930005L05Rik|Gm1151|Hs3ost5	heparan sulfate (glucosamine) 3-O-sulfotransferase 5	protein-coding
chr6	135041962	135042335	455	Intergenic	ORR1B1|LTR|ERVL-MaLR	-23514	NM_181444	232431	Mm.23575	NM_181444	ENSMUSG00000046733	Gprc5a	Rai3|Raig1	G protein-coupled receptor, family C, group 5, member A	protein-coding
chr3	91963941	91964235	455	Intergenic	MMERVK9C_I-int|LTR|ERVK	-50495	NM_207247	242100	Mm.297406	NM_207247	ENSMUSG00000042244	Pglyrp3	Gm420	peptidoglycan recognition protein 3	protein-coding
chr2	77059625	77060004	455	intron (NM_001025576, intron 8 of 23)	intron (NM_001025576, intron 8 of 23)	-77267	NM_011652	22138	Mm.373672	NM_011652	ENSMUSG00000051747	Ttn	1100001C23Rik|2310036G12Rik|2310057K23Rik|2310074I15Rik|AF006999|AV006427|D330041I19Rik|D830007G01Rik|L56|mdm|shru	titin	protein-coding
chr1	87729031	87729463	454	Intergenic	Intergenic	-26764	NM_001205392	77040	Mm.272972	NM_029846	ENSMUSG00000026289	Atg16l1	1500009K01Rik|Apg16l|Atg16l|WDR30	autophagy related 16-like 1 (S. cerevisiae)	protein-coding
chr10	111117133	111117462	453	Intergenic	Intergenic	-47505	NM_175489	237542	Mm.220204	NM_175489	ENSMUSG00000020189	Osbpl8	AA536976|AA536995|C730029P18Rik|D330025H14Rik|ORP-8	oxysterol binding protein-like 8	protein-coding
chr7	4260563	4261122	453	Intergenic	RLTR13F|LTR|ERVK	-13301	NM_011093	18729	Mm.326531	NM_008848		Pira6	12M1|Pira10|p91B	paired-Ig-like receptor A6	protein-coding
chrX	101396463	101397056	453	Intergenic	Intergenic	13027	NM_001302497	14618	Mm.21198	NM_008124	ENSMUSG00000047797	Gjb1	Cnx32|Cx32|connexin-32	gap junction protein, beta 1	protein-coding
chr15	11461617	11461986	453	Intergenic	RLTR9D2|LTR|ERVK	-62143	NM_033074	110960	Mm.286061	NM_033074	ENSMUSG00000022241	Tars	D15Wsu59e|ThrRS	threonyl-tRNA synthetase	protein-coding
chr11	33537374	33537717	453	Intergenic	Intergenic	-23799	NM_023146	66011	Mm.383775	NM_023146	ENSMUSG00000040594	Ranbp17	-	RAN binding protein 17	protein-coding
chr18	4404023	4404438	453	Intergenic	Intergenic	28638	NM_026157	67440	Mm.49826	NM_026157	ENSMUSG00000024234	Mtpap	0610027A18Rik|AW551379|Papd1	mitochondrial poly(A) polymerase	protein-coding
chr12	98139810	98140308	452	Intergenic	RLTR13D6|LTR|ERVK	119400	NM_008079	14420	Mm.5120	NM_008079	ENSMUSG00000021003	Galc	2310068B06Rik|A930008M05Rik|AW212969|AW413532|Gacy|twi|twitcher	galactosylceramidase	protein-coding
chr10	63366166	63366558	452	Intergenic	Intergenic	-16081	NM_001253685	30045	Mm.32550	NM_013888	ENSMUSG00000036764	Dnajc12	Jdp1|mJDP1	DnaJ heat shock protein family (Hsp40) member C12	protein-coding
chr10	29970843	29971161	452	Intergenic	(TTAGGG)n|Simple_repeat|Simple_repeat	229538	NM_001109747	66311	Mm.251779	NM_001109747	ENSMUSG00000075266	Cenpw	2610036L11Rik|Cug2	centromere protein W	protein-coding
chr17	93482376	93482832	452	Intergenic	RLTR25A|LTR|ERVK	283436	NM_009625	11516	Mm.3407	NM_009625	ENSMUSG00000024256	Adcyap1	PACAP	adenylate cyclase activating polypeptide 1	protein-coding
chr5	65700162	65700484	451	Intergenic	ORR1C2|LTR|ERVL-MaLR	-2467	NM_001081321	71521	Mm.278974	NM_027818	ENSMUSG00000029202	Pds5a	9030416H16Rik|E230024D05Rik|mKIAA0648	PDS5 cohesin associated factor A	protein-coding
chr1	188854229	188854619	451	intron (NM_021408, intron 57 of 70)	intron (NM_021408, intron 57 of 70)	153416	NM_172650	226823	Mm.209880	NM_172650	ENSMUSG00000026608	Kctd3	4930438A20Rik|9330185B06|E330032J19Rik|NY-REN-45	potassium channel tetramerisation domain containing 3	protein-coding
chr9	74860488	74860869	451	Intergenic	Intergenic	-1243	NM_008262	15379	Mm.303355	NM_008262	ENSMUSG00000043013	Onecut1	D9Ertd423e|HNF-6|Hfh12|Hnf6|Hnf6b|OC-1|Oc1	one cut domain, family member 1	protein-coding
chr7	132616365	132616754	451	intron (NM_029609, intron 1 of 6)	intron (NM_029609, intron 1 of 6)	5916	NM_029609	76429	Mm.276721	NM_029609	ENSMUSG00000030946	Lhpp	2310007H09Rik	phospholysine phosphohistidine inorganic pyrophosphate phosphatase	protein-coding
chr1	194616165	194616487	451	Intergenic	Lx7|LINE|L1	-3503	NM_008882	18845	Mm.2251	NM_008882	ENSMUSG00000026640	Plxna2	2810428A13Rik|AA589422|AW457381|OCT|PlexA2|Plxn2|mKIAA0463	plexin A2	protein-coding
chr18	35757497	35757996	450	Intergenic	Intergenic	-13813	NM_019912	56550	Mm.180052	NM_019912	ENSMUSG00000091896	Ube2d2a	1500034D03Rik|Ubc2e|Ube2d2|ubc4	ubiquitin-conjugating enzyme E2D 2A	protein-coding
chr7	58225756	58226149	450	Intergenic	Intergenic	-432250	NM_009728	11982	Mm.135129	NM_009728	ENSMUSG00000025324	Atp10a	Atp10c|pfatp	ATPase, class V, type 10A	protein-coding
chr1	63442175	63442491	450	Intergenic	MLTR25A|LTR|ERVK	-3558	NM_011780	23792	Mm.124892	NM_011780	ENSMUSG00000025964	Adam23	AW046396|MDC3	a disintegrin and metallopeptidase domain 23	protein-coding
chr3	82441619	82441950	449	Intergenic	MMERVK9E_I-int|LTR|ERVK	83712	NM_001081230	213582	Mm.271269	NM_001081230	ENSMUSG00000033900	Map9	5033421J10Rik|5330427D05Rik|ASAP|Mtap9	microtubule-associated protein 9	protein-coding
chr6	92495546	92495961	449	intron (NM_001081146, intron 2 of 8)	L1M4b|LINE|L1	-14361	NM_001134460	243548	Mm.248820	NM_001081146	ENSMUSG00000030020	Prickle2	6230400G14Rik|6720451F06Rik|mpk2	prickle planar cell polarity protein 2	protein-coding
chr17	56833413	56833761	449	Intergenic	MLTR25A|LTR|ERVK	-2579	NM_027787	19725	Mm.102	NM_009056	ENSMUSG00000024206	Rfx2	5430432H19Rik	regulatory factor X, 2 (influences HLA class II expression)	protein-coding
chr7	33144189	33144510	449	Intergenic	ETnERV2-int|LTR|ERVK	29512	NM_001310621	100043856		NM_001310621	ENSMUSG00000100058	Scgb2b18	Abpbg18|Gm4692	secretoglobin, family 2B, member 18	protein-coding
chrX	8051027	8051374	449	Intergenic	RLTR12E|LTR|ERVK	23113	NM_001290716	20937	Mm.9244	NM_011514	ENSMUSG00000039231	Suv39h1	AI852103|AL022883|DXHXS7466e|H3-K9-HMTase 1|KMT1A|mIS6	suppressor of variegation 3-9 homolog 1 (Drosophila)	protein-coding
chr9	88818451	88818981	448	Intergenic	RLTR13D6|LTR|ERVK	-20448	NM_001177858	666731	Mm.446951	NM_001177858	ENSMUSG00000067399	Trim43c	EG666731|Trim43	tripartite motif-containing 43C	protein-coding
chr13	53461361	53461741	448	Intergenic	Intergenic	11229	NM_013601	17702	Mm.1763	NM_013601	ENSMUSG00000021469	Msx2	BB122635|Hox-8|Hox8|Hox8.1	msh homeobox 2	protein-coding
chr8	75755626	75755980	448	intron (NM_001164235, intron 11 of 13)	MMERVK9E_I-int|LTR|ERVK	307109	NM_001164235	71831	Mm.443238	NM_027944	ENSMUSG00000031620	1700007B14Rik	-	RIKEN cDNA 1700007B14 gene	protein-coding
chrX	77567897	77568374	447	intron (NM_020601, intron 1 of 15)	intron (NM_020601, intron 1 of 15)	56908	NM_020601	21372	Mm.258476	NM_020601	ENSMUSG00000025246	Tbl1x	5330429M20|Tbl1	transducin (beta)-like 1 X-linked	protein-coding	Tbl1x
chr10	64736647	64737000	447	intron (NM_177612, intron 13 of 17)	intron (NM_177612, intron 13 of 17)	-646568	NM_178678	216028	Mm.431318	NM_178678	ENSMUSG00000042846	Lrrtm3	9630044H04Rik	leucine rich repeat transmembrane neuronal 3	protein-coding
chr5	97218695	97219305	447	Intergenic	Intergenic	-107404	NM_198422	231474	Mm.332505	NM_198422	ENSMUSG00000055725	Paqr3	6330415A20Rik|AY424292|RKTG	progestin and adipoQ receptor family member III	protein-coding
chr12	53474540	53474907	447	intron (NM_013780, intron 2 of 11)	intron (NM_013780, intron 2 of 11)	226046	NM_013780	27386	Mm.247044	NM_013780	ENSMUSG00000021010	Npas3	4930423H22Rik|bHLHe12	neuronal PAS domain protein 3	protein-coding
chr18	34032089	34032578	447	Intergenic	Intergenic	-25127	NM_013512	13824	Mm.3465	NM_013512	ENSMUSG00000024376	Epb41l4a	Epb4.1l4|Epb4.1l4a|NBL4	erythrocyte membrane protein band 4.1 like 4a	protein-coding
chr9	72812521	72812880	447	intron (NM_175485, intron 2 of 19)	intron (NM_175485, intron 2 of 19)	5426	NM_175485	235472	Mm.31696	NM_175485	ENSMUSG00000036030	Prtg	A230098A12Rik|Igdcc5	protogenin	protein-coding
chr7	36644284	36644669	446	Intergenic	BGLII_Mur|LTR|ERVK	-53642	NM_172298	243931	Mm.44141	NM_172298	ENSMUSG00000021217	Tshz3	A630038G13Rik|Tsh3|Zfp537|mKIAA1474|teashirt3	teashirt zinc finger family member 3	protein-coding
chr14	67242151	67242453	446	intron (NM_010095, intron 6 of 16)	intron (NM_010095, intron 6 of 16)	9010	NM_001276387	13592	Mm.319947	NM_010095	ENSMUSG00000022053	Ebf2	D14Ggc1e|EBF-2|Mmot1|O/E-3|OE-3	early B cell factor 2	protein-coding
chr4	153633317	153633725	445	Intergenic	Intergenic	-150691	NM_001099299	230959	Mm.318874	NM_001099299	ENSMUSG00000039546	Ajap1	Gm573	adherens junction associated protein 1	protein-coding
chr10	36304800	36305100	445	Intergenic	MTD|LTR|ERVL-MaLR	-201857	NM_001081208	319415	Mm.332442	NM_001081208	ENSMUSG00000044499	Hs3st5	D930005L05Rik|Gm1151|Hs3ost5	heparan sulfate (glucosamine) 3-O-sulfotransferase 5	protein-coding
chr1	11501634	11502015	445	intron (NM_001310451, intron 1 of 12)	RLTR25A|LTR|ERVK	87719	NM_001160371	320492	Mm.52021	NM_177173	ENSMUSG00000057715	A830018L16Rik	-	RIKEN cDNA A830018L16 gene	protein-coding
chr13	66823302	66823620	444	Intergenic	Intergenic	81889	NM_026219	67530	Mm.379136	NM_026219	ENSMUSG00000021520	Uqcrb	2210415M14Rik|QP-C|QPC|UQBC|UQBP|UQPC	ubiquinol-cytochrome c reductase binding protein	protein-coding
chr1	75804394	75804815	444	Intergenic	Intergenic	258338	NM_009208	20536	Mm.5053	NM_009208	ENSMUSG00000006576	Slc4a3	A930038D23Rik|Ae3	solute carrier family 4 (anion exchanger), member 3	protein-coding
chr19	23467870	23468398	444	Intergenic	Intergenic	-19812	NM_174857	71738	Mm.50841	NM_174857	ENSMUSG00000033207	Mamdc2	1200015L10Rik|AI591564|mamcan	MAM domain containing 2	protein-coding
chr15	13094931	13095295	444	intron (NM_007666, intron 1 of 11)	intron (NM_007666, intron 1 of 11)	78562	NM_007666	12563	Mm.57048	NM_007666	ENSMUSG00000039385	Cdh6	cad6	cadherin 6	protein-coding
chr19	55491683	55492080	444	intron (NM_001293685, intron 6 of 8)	intron (NM_001293685, intron 6 of 8)	175824	NM_016862	53611	Mm.258637	NM_016862	ENSMUSG00000024983	Vti1a	1110014F16Rik|1110018K19Rik|4921537J05Rik|MVti1|MVti1a|Vti1|Vti1-rp2	vesicle transport through interaction with t-SNAREs 1A	protein-coding
chr18	8194023	8194675	444	Intergenic	RLTR13D6|LTR|ERVK	325152	NM_153085	225131	Mm.204524	NM_153085	ENSMUSG00000024283	Wac	1110067P07Rik|A230035H12Rik|AI256735|AI256776|Wwp4	WW domain containing adaptor with coiled-coil	protein-coding
chr4	146903378	146903790	444	Intergenic	Intergenic	-118266	NM_001177767	100043034	Mm.422606	NM_001177767	ENSMUSG00000067919	Rex2	Gm13138|OTTMUSG00000010655	reduced expression 2	protein-coding
chr1	153216493	153216790	443	Intergenic	RLTR11B|LTR|ERVK	-30194	NM_008485	16782	Mm.329272	NM_008485	ENSMUSG00000026479	Lamc2	AA589349	laminin, gamma 2	protein-coding
chr9	55598485	55599006	443	intron (NM_001081341, intron 28 of 32)	intron (NM_001081341, intron 28 of 32)	57596	NM_027397	104360	Mm.273996	NM_027397	ENSMUSG00000032318	Isl2	3110001N10Rik	insulin related protein 2 (islet 2)	protein-coding
chr2	69592539	69592890	443	Intergenic	Intergenic	-6647	NM_001081088	14725	Mm.23847	NM_001081088	ENSMUSG00000027070	Lrp2	AI315343|AW536255|D230004K18Rik|Gp330|Megalin|b2b1625.2Clo	low density lipoprotein receptor-related protein 2	protein-coding
chr5	146260898	146261454	443	intron (NM_153599, intron 2 of 12)	LSU-rRNA_Hsa|rRNA|rRNA	29501	NM_153599	264064	Mm.260576	NM_153599	ENSMUSG00000029635	Cdk8	-	cyclin-dependent kinase 8	protein-coding
chr17	14693165	14693582	443	intron (NM_011581, intron 1 of 21)	intron (NM_011581, intron 1 of 21)	889	NM_011581	21826	Mm.26688	NM_011581	ENSMUSG00000023885	Thbs2	TSP2|Thbs-2	thrombospondin 2	protein-coding
chr16	91334545	91334880	443	Intergenic	Intergenic	-38071	NM_001347258	15976	Mm.6834	NM_010509	ENSMUSG00000022971	Ifnar2	AI747302|Ifnar-2	interferon (alpha and beta) receptor 2	protein-coding
chr11	75621564	75621889	442	intron (NM_008850, intron 10 of 11)	intron (NM_008850, intron 10 of 11)	-9294	NM_008916	19062	Mm.1458	NM_008916	ENSMUSG00000006127	Inpp5k	C62|Pps|SKIP	inositol polyphosphate 5-phosphatase K	protein-coding
chr3	34668480	34668770	442	intron (NR_015580, intron 4 of 4)	intron (NR_015580, intron 4 of 4)	18630	NM_011443	20674	Mm.65396	NM_011443	ENSMUSG00000074637	Sox2	Sox-2|lcc|ysb	SRY (sex determining region Y)-box 2	protein-coding		Sox2
chr3	119095251	119095601	442	intron (NM_170778, intron 14 of 22)	MER135|DNA|DNA	533248	NM_170778	99586	Mm.27907	NM_170778	ENSMUSG00000033308	Dpyd	AI315208|DPD|E330028L06Rik	dihydropyrimidine dehydrogenase	protein-coding
chr10	79042425	79042887	442	Intergenic	RLTR13D6|LTR|ERVK	7933	NM_147041	18357	Mm.246544	NM_147041	ENSMUSG00000060205	Olfr57	IF12|MOR139-3	olfactory receptor 57	protein-coding
chr17	23601237	23601583	442	intron (NM_001289482, intron 1 of 3)	intron (NM_001289482, intron 1 of 3)	584	NM_001289481	332221	Mm.270315	NM_001033425	ENSMUSG00000023902	Zscan10	BC068284|Zfp206|Zkscan10|Znf206	zinc finger and SCAN domain containing 10	protein-coding
chr7	44702193	44702493	442	Intergenic	RLTR11D|LTR|ERVK	-6400	NM_029317	75510	Mm.273301	NM_029317	ENSMUSG00000066500	Izumo2	1700023D19Rik	IZUMO family member 2	protein-coding
chr9	61471187	61471484	441	Intergenic	Intergenic	98969	NM_009389	21887	Mm.24255	NM_009389	ENSMUSG00000032280	Tle3	2610103N05Rik|ESG|Grg3a|Grg3b|mKIAA1547	transducin-like enhancer of split 3	protein-coding
chr1	178338089	178338541	441	promoter-TSS (NM_016805)	promoter-TSS (NM_016805)	-531	NM_016805	51810	Mm.86589	NM_016805	ENSMUSG00000039630	Hnrnpu	AA408410|AI256620|AL024194|AL024437|AW557595|C86794|Hnrpu|SAFA|Sp120|hnRNP U	heterogeneous nuclear ribonucleoprotein U	protein-coding
chr19	4849821	4850166	441	Intergenic	RLTR12E|LTR|ERVK	-5136	NM_019861	56464	Mm.29561	NM_019861	ENSMUSG00000083282	Ctsf	AI481912	cathepsin F	protein-coding
chr1	71646008	71646325	441	intron (NM_001276409, intron 5 of 44)	intron (NM_001276409, intron 5 of 44)	7068	NM_001276411	14268	Mm.193099	NM_010233	ENSMUSG00000026193	Fn1	E330027I09|Fn|Fn-1	fibronectin 1	protein-coding		Fn1
chr8	117503535	117503995	440	intron (NM_172285, intron 1 of 32)	intron (NM_172285, intron 1 of 32)	5490	NM_172285	234779	Mm.192699	NM_172285	ENSMUSG00000034330	Plcg2	PLC-gamma-2|PLCgamma2|Plcg-2	phospholipase C, gamma 2	protein-coding
chr7	6760298	6760627	440	intron (NM_021323, intron 2 of 7)	intron (NM_021323, intron 2 of 7)	29879	NM_001290994	57775	Mm.40752	NM_021323	ENSMUSG00000051527	Usp29	Ocat	ubiquitin specific peptidase 29	protein-coding
chr15	8697938	8698290	440	intron (NM_148938, intron 2 of 9)	intron (NM_148938, intron 2 of 9)	12693	NM_148938	20512	Mm.204834	NM_148938	ENSMUSG00000005360	Slc1a3	AI504299|B430115D02Rik|Eaat1|GLAST|GLAST-1|GLU-T|GluT-1|Gmt1|MGluT1	solute carrier family 1 (glial high affinity glutamate transporter), member 3	protein-coding
chr1	192454987	192455297	439	intron (NM_010600, intron 10 of 10)	intron (NM_010600, intron 10 of 10)	264365	NM_010600	16510	Mm.4489	NM_010600	ENSMUSG00000058248	Kcnh1	EAG1|Kv10.1|M-eag	potassium voltage-gated channel, subfamily H (eag-related), member 1	protein-coding
chr1	193227698	193228025	439	intron (NM_008288, intron 5 of 6)	(TTAGGG)n|Simple_repeat|Simple_repeat	14499	NM_001044751	15483	Mm.28328	NM_008288	ENSMUSG00000016194	Hsd11b1	-	hydroxysteroid 11-beta dehydrogenase 1	protein-coding
chr7	43607980	43608312	439	intron (NM_028913, intron 1 of 4)	intron (NM_028913, intron 1 of 4)	977	NM_028913	74400	Mm.159188	NM_028913	ENSMUSG00000055102	Zfp819	4930427I11Rik|4933405K07Rik	zinc finger protein 819	protein-coding
chr1	178734646	178734943	439	intron (NM_001161665, intron 4 of 14)	RLTR11B|LTR|ERVK	205669	NM_001161665	269152	Mm.129727	NM_177724	ENSMUSG00000026494	Kif26b	4832420M10|BC056349|D230039L06Rik	kinesin family member 26B	protein-coding
chr15	74652767	74653104	439	Intergenic	RLTR16B_MM|LTR|ERVK	-16617	NM_001177437	69439	Mm.263708	NM_001177437	ENSMUSG00000022603	Mroh4	1700016M24Rik	maestro heat-like repeat family member 4	protein-coding
chr2	116060068	116060397	439	intron (NM_001346047, intron 5 of 13)	intron (NM_001346047, intron 5 of 13)	4387	NM_001346036	17536	Mm.247566	NM_010825	ENSMUSG00000027210	Meis2	A430109D20Rik|Mrg1|Stra10	Meis homeobox 2	protein-coding
chr1	12744509	12745263	439	intron (NM_172294, intron 2 of 21)	intron (NM_172294, intron 2 of 21)	26341	NM_172294	240725	Mm.45563	NM_172294	ENSMUSG00000016918	Sulf1	AI467640|AW121680|mKIAA1077	sulfatase 1	protein-coding
chr5	18452885	18453487	439	Intergenic	RLTR13G|LTR|ERVK	-92773	NM_010305	14677	Mm.254629	NM_010305	ENSMUSG00000057614	Gnai1	AU046200|Gialpha1|Gnai-1	guanine nucleotide binding protein (G protein), alpha inhibiting 1	protein-coding
chr5	131095686	131095972	438	intron (NM_145218, intron 3 of 10)	MTE2a|LTR|ERVL-MaLR	211693	NM_145218	212996	Mm.299204	NM_145218	ENSMUSG00000034040	Wbscr17	AA388321|E330012B09Rik	Williams-Beuren syndrome chromosome region 17 homolog (human)	protein-coding
chr12	35046035	35046413	438	promoter-TSS (NM_001014973)	promoter-TSS (NM_001014973)	-965	NM_001014973	217463	Mm.213991	NM_001014973	ENSMUSG00000020590	Snx13	Rgs-px1|mKIAA0713	sorting nexin 13	protein-coding
chr9	107626861	107627266	438	intron (NM_008138, intron 1 of 8)	intron (NM_008138, intron 1 of 8)	8279	NM_008138	14678	Mm.196464	NM_008138	ENSMUSG00000032562	Gnai2	C76432|Galphai2|Gia|Gnai-2	guanine nucleotide binding protein (G protein), alpha inhibiting 2	protein-coding
chr17	6267549	6267923	438	Intergenic	Intergenic	-2734	NM_001033178	77106	Mm.381893	NM_001033178	ENSMUSG00000038141	Tmem181a	5930418K15Rik|C76977|Gpr178|Tmem181|mKIAA1423	transmembrane protein 181A	protein-coding
chr6	71609176	71609494	438	intron (NM_001038695, intron 11 of 26)	intron (NM_001038695, intron 11 of 26)	23351	NM_173001	104263	Mm.260479	NM_173001	ENSMUSG00000053470	Kdm3a	1700105C21Rik|C230043E16Rik|JHDM2a|Jmjd1|Jmjd1a|KDM2A|TGSA|Tsga	lysine (K)-specific demethylase 3A	protein-coding
chr6	125433577	125434086	438	Intergenic	Intergenic	-53327	NM_198604	213522	Mm.333396	NM_198604	ENSMUSG00000038167	Plekhg6	BC026778|Gm155	pleckstrin homology domain containing, family G (with RhoGef domain) member 6	protein-coding
chr12	55505403	55505836	438	Intergenic	Intergenic	-12972	NM_010907	18035	Mm.170515	NM_010907	ENSMUSG00000021025	Nfkbia	AI462015|Nfkbi	nuclear factor of kappa light polypeptide gene enhancer in B cells inhibitor, alpha	protein-coding		Nfkbia
chr11	41826253	41826651	437	Intergenic	RLTR9A3|LTR|ERVK	174262	NM_177408	14406	Mm.5309	NM_008073	ENSMUSG00000020436	Gabrg2	GABAA-R|Gabrg-2|gamma2	gamma-aminobutyric acid (GABA) A receptor, subunit gamma 2	protein-coding
chr6	100390298	100390700	437	Intergenic	Intergenic	-103141	NM_019743	56353	Mm.321633	NM_019743	ENSMUSG00000072872	Rybp	2410018J24Rik|DEDAF|YEAF1	RING1 and YY1 binding protein	protein-coding		Rybp
chr14	26114486	26114908	437	Intergenic	RLTR13D6|LTR|ERVK	-7912	NM_001177538	100039227	Mm.428840	NM_001177538	ENSMUSG00000072675	Duxbl2	ENSMUSG00000072675|Gm10394	double homeobox B-like 2	protein-coding
chr5	97203760	97204071	437	Intergenic	ORR1B2|LTR|ERVL-MaLR	-92319	NM_198422	231474	Mm.332505	NM_198422	ENSMUSG00000055725	Paqr3	6330415A20Rik|AY424292|RKTG	progestin and adipoQ receptor family member III	protein-coding
chr11	46115072	46115450	436	intron (NM_001291890, intron 7 of 22)	intron (NM_001291890, intron 7 of 22)	-12643	NM_001311209	11492	Mm.89940	NM_009616	ENSMUSG00000011256	Adam19	AL024287|MADDAM|MTLNB|Mltnb	a disintegrin and metallopeptidase domain 19 (meltrin beta)	protein-coding
chr16	20860682	20861131	436	Intergenic	RLTR13D6|LTR|ERVK	-126395	NM_009379	21832	Mm.3943	NM_009379	ENSMUSG00000022847	Thpo	Mgdf|Ml|Mpllg|Tpo	thrombopoietin	protein-coding
chr6	59168974	59169309	436	Intergenic	RLTR9D|LTR|ERVK	-39729	NM_001081145	68140	Mm.25843	NM_001081145	ENSMUSG00000049232	Tigd2	3632410O17Rik	tigger transposable element derived 2	protein-coding
chr10	75872872	75873240	435	Intergenic	RLTR12G|LTR|ERVK	-12806	NM_010798	17319	Mm.2326	NM_010798	ENSMUSG00000033307	Mif	GIF|Glif	macrophage migration inhibitory factor	protein-coding
chr11	19918001	19918296	435	Intergenic	MamGypLTR3a|LTR|Gypsy	-6294	NM_033523	114716	Mm.266627	NM_033523	ENSMUSG00000045671	Spred2	C79158	sprouty-related, EVH1 domain containing 2	protein-coding
chr8	80564434	80564811	434	Intergenic	Intergenic	-46417	NM_001167898	333315	Mm.134296	NM_001167898	ENSMUSG00000042353	Frem3	Gm795|NV2	Fras1 related extracellular matrix protein 3	protein-coding
chr17	63533046	63533487	434	Intergenic	Intergenic	-32686	NM_015794	50758	Mm.136366	NM_015794	ENSMUSG00000023965	Fbxl17	6330576B01Rik|AI452053|BB073797|C130023C01Rik|Fbx13|Fbxo13	F-box and leucine-rich repeat protein 17	protein-coding	Fbxl17
chr19	32956193	32956521	434	Intergenic	Intergenic	198780	NM_008960	19211	Mm.245395	NM_008960	ENSMUSG00000013663	Pten	2310035O07Rik|A130070J02Rik|AI463227|B430203M17Rik|MMAC1|TEP1	phosphatase and tensin homolog	protein-coding		Pten
chr13	11934269	11934694	434	intron (NM_023868, intron 2 of 104)	RLTR13E|LTR|ERVK	172464	NM_023868	20191	Mm.239871	NM_023868	ENSMUSG00000021313	Ryr2	9330127I20Rik|RYR-2	ryanodine receptor 2, cardiac	protein-coding
chr5	115404220	115404694	434	Intergenic	Intergenic	-25228	NM_008629	17690	Mm.5077	NM_008629	ENSMUSG00000054256	Msi1	Msi1h|Musahi1|m-Msi-1	musashi RNA-binding protein 1	protein-coding
chr2	59698359	59698748	433	intron (NM_198294, intron 2 of 26)	intron (NM_198294, intron 2 of 26)	51784	NM_001290659	66860	Mm.27917	NM_198294	ENSMUSG00000035168	Tanc1	1200003E16Rik|Tanc|mKIAA1728	tetratricopeptide repeat, ankyrin repeat and coiled-coil containing 1	protein-coding
chrX	150477698	150478037	433	Intergenic	Intergenic	-18717	NM_001164683	382245	Mm.277309	NM_001164683	ENSMUSG00000041353	Tmem29	2700081K05Rik|6330540D07Rik|CXorf44-like	transmembrane protein 29	protein-coding
chr7	63225452	63225761	433	Intergenic	RLTR9A3|LTR|ERVK	-13080	NM_007390	11441	Mm.113464	NM_007390	ENSMUSG00000030525	Chrna7	Acra7|alpha7|nAchR	cholinergic receptor, nicotinic, alpha polypeptide 7	protein-coding
chr5	115841356	115841698	433	Intergenic	MURVY-LTR|LTR|ERV1	-4129	NM_007708	12704	Mm.8321	NM_007708	ENSMUSG00000029516	Cit	C030025P15Rik|CRIK|CRIK-SK|Cit-k	citron	protein-coding
chr8	89156920	89157275	433	Intergenic	Intergenic	-112935	NM_021390	58198	Mm.214361	NM_021390	ENSMUSG00000031665	Sall1	Msal-3	sal-like 1 (Drosophila)	protein-coding
chr9	24160356	24160786	432	intron (NM_175678, intron 3 of 9)	intron (NM_175678, intron 3 of 9)	62553	NM_175678	319239	Mm.130824	NM_175678	ENSMUSG00000043659	Npsr1	9330128H10Rik|GPRA|Gpr154|MVTR|PGR14|VRR1	neuropeptide S receptor 1	protein-coding
chr3	147963692	147963993	432	Intergenic	Intergenic	990793	NM_001081298	99633	Mm.9776	NM_001081298	ENSMUSG00000028184	Adgrl2	AI450192|CIRL-2|Gm619|Lec1|Lphh1|Lphn2|mKIAA0786	adhesion G protein-coupled receptor L2	protein-coding
chr3	103086012	103086357	431	intron (NM_001033303, intron 5 of 15)	intron (NM_001033303, intron 5 of 15)	12170	NM_001033303	229665	Mm.331272	NM_001033303	ENSMUSG00000070385	Ampd1	AI553520|Ampd-1	adenosine monophosphate deaminase 1	protein-coding
chr1	117459122	117459498	431	Intergenic	MMERVK9C_I-int|LTR|ERVK	851822	NM_011650	22099	Mm.426637	NM_011650	ENSMUSG00000026374	Tsn	2610034C24Rik|AU040286|C3PO|TB-RBP	translin	protein-coding
chr15	65041986	65042384	431	Intergenic	Lx7|LINE|L1	-119889	NM_009623	11514	Mm.1425	NM_009623	ENSMUSG00000022376	Adcy8	AC8|AW060868	adenylate cyclase 8	protein-coding
chr13	59657003	59657327	431	intron (NM_027307, intron 4 of 10)	intron (NM_027307, intron 4 of 10)	18619	NM_001035122	105348	Mm.171335	NM_027307	ENSMUSG00000021556	Golm1	2310001L02Rik|AW125446|D030064E01Rik|GP73|Golph2|PSEC0257	golgi membrane protein 1	protein-coding
chr4	140103700	140103987	431	intron (NM_198610, intron 3 of 9)	intron (NM_198610, intron 3 of 9)	-135817	NM_173427	242721	Mm.60400	NM_173427	ENSMUSG00000078234	Klhdc7a	B230308G19Rik	kelch domain containing 7A	protein-coding
chr8	116975117	116975422	431	intron (NM_027103, intron 1 of 2)	intron (NM_027103, intron 1 of 2)	3674	NM_027103	69528	Mm.272846	NM_027103	ENSMUSG00000031847	1700030J22Rik	-	RIKEN cDNA 1700030J22 gene	protein-coding
chr3	14446690	14447040	430	Intergenic	MMERVK9E_I-int|LTR|ERVK	-33834	NM_080852	140918	Mm.215250	NM_080852	ENSMUSG00000039710	Slc7a12	Asc-2|XAT1	solute carrier family 7 (cationic amino acid transporter, y+ system), member 12	protein-coding
chr16	16825527	16825891	430	intron (NM_015773, intron 2 of 10)	Lx9|LINE|L1	3654	NM_015773	50525	Mm.31701	NM_015773	ENSMUSG00000022783	Spag6l	PF16|Spag6|Spag6l1	sperm associated antigen 6-like	protein-coding
chr17	94887048	94887379	430	Intergenic	(TTAGGG)n|Simple_repeat|Simple_repeat	22295	NM_001024731	100044193		NM_001024731	ENSMUSG00000095193	Gm20939	-	predicted gene, 20939	protein-coding
chr4	118711700	118712048	430	Intergenic	RLTR9A3|LTR|ERVK	2465	NM_146853	258852	Mm.377720	NM_146853	ENSMUSG00000046790	Olfr1341	MOR258-1	olfactory receptor 1341	protein-coding
chr5	112295283	112295569	429	intron (NM_001326590, intron 1 of 5)	intron (NM_001326590, intron 1 of 5)	18735	NM_001326590	22022	Mm.250631	NM_009419	ENSMUSG00000029344	Tpst2	AI448750|D5Ucla3|Tango13b|grm|grt	protein-tyrosine sulfotransferase 2	protein-coding
chr1	60850895	60851359	429	Intergenic	MER5B|DNA|hAT-Charlie	-57898	NM_009843	12477	Mm.390	NM_009843	ENSMUSG00000026011	Ctla4	Cd152|Ctla-4|Ly-56	cytotoxic T-lymphocyte-associated protein 4	protein-coding
chr7	3193094	3193476	429	Intergenic	Intergenic	-24082	NM_001004153	245128	Mm.268551	NM_001004153	ENSMUSG00000054753	AU018091	-	expressed sequence AU018091	protein-coding
chr5	14370957	14371414	429	Intergenic	RLTR13D6|LTR|ERVK	-143733	NM_001110796	26875	Mm.146275	NM_011995	ENSMUSG00000061601	Pclo	Acz|Pico	piccolo (presynaptic cytomatrix protein)	protein-coding
chr14	60982212	60982569	428	intron (NM_001164155, intron 5 of 9)	ORR1C2|LTR|ERVL-MaLR	55597	NM_001164155	29820	Mm.281356	NM_013869	ENSMUSG00000060548	Tnfrsf19	AL023044|AW123854|TAJ|TAJ-ALPHA|TRADE|Troy	tumor necrosis factor receptor superfamily, member 19	protein-coding
chr7	104299525	104299865	428	TTS (NM_023835)	TTS (NM_023835)	-11589	NM_001310602	667823	Mm.482375	NM_001310602	ENSMUSG00000060441	Trim5	EG667823|Gm8833	tripartite motif-containing 5	protein-coding
chr6	97961775	97962106	428	intron (NM_001113198, intron 2 of 9)	intron (NM_001113198, intron 2 of 9)	-29843	NM_008601	17342	Mm.333284	NM_008601	ENSMUSG00000035158	Mitf	BCC2|Bhlhe32|Gsfbcc2|Vitiligo|Wh|bw|mi|vit	microphthalmia-associated transcription factor	protein-coding
chr1	185955824	185956273	428	intron (NR_030555, intron 5 of 6)	RLTR13D6|LTR|ERVK	161262	NM_146106	226791	Mm.257116	NM_146106	ENSMUSG00000039246	Lyplal1	BC027340|Q96AVO	lysophospholipase-like 1	protein-coding
chr3	101163401	101163867	427	Intergenic	Intergenic	-53468	NM_011197	19221	Mm.24807	NM_011197	ENSMUSG00000027864	Ptgfrn	4833445A08Rik|AU042434|CD9P-1|FPRP|Trim45	prostaglandin F2 receptor negative regulator	protein-coding
chr1	11082199	11082477	427	intron (NM_029525, intron 5 of 39)	RLTR31B2|LTR|ERVK	88873	NM_029525	109294	Mm.123247	NM_029525	ENSMUSG00000048960	Prex2	6230420N16Rik|AI316880|AI553603|C030045D06Rik|D430013K02|Depdc2|P-Rex2	phosphatidylinositol-3,4,5-trisphosphate-dependent Rac exchange factor 2	protein-coding
chr17	78635597	78636101	427	Intergenic	RLTR9A3A|LTR|ERVK	100711	NM_011500	268980	Mm.311915	NM_011500	ENSMUSG00000024077	Strn	AU022939|D130055P19	striatin, calmodulin binding protein	protein-coding
chr2	174917437	174917810	427	Intergenic	Intergenic	150146	NM_001085546	664987		NM_001085546	ENSMUSG00000078905	Gm14393	OTTMUSG00000016546	predicted gene 14393	protein-coding
chr16	29720035	29720434	426	Intergenic	Intergenic	140900	NM_001199177	74143	Mm.274285	NM_133752	ENSMUSG00000038084	Opa1	1200011N24Rik|AI225888|AI847218|lilr3|mKIAA0567	OPA1, mitochondrial dynamin like GTPase	protein-coding
chr11	119645134	119645414	426	intron (NM_028898, intron 1 of 33)	intron (NM_028898, intron 1 of 33)	42369	NM_028898	74370	Mm.209933	NM_028898	ENSMUSG00000025583	Rptor	4932417H02Rik|Rap|Raptor|mKIAA1303	regulatory associated protein of MTOR, complex 1	protein-coding
chr13	23024860	23025151	426	Intergenic	RLTR9E|LTR|ERVK	-9333	NM_134214	171248	Mm.377204	NM_134214	ENSMUSG00000061829	Vmn1r214	V1rh5	vomeronasal 1 receptor 214	protein-coding
chrX	157579163	157579470	426	intron (NM_172307, intron 3 of 10)	ORR1A2-int|LTR|ERVL-MaLR	-10331	NM_001098723	100073351	Mm.491276	NM_001098723	ENSMUSG00000046873	Yy2	-	Yy2 transcription factor	protein-coding
chr4	55477324	55477741	426	Intergenic	ORSL-2a|DNA|hAT-Tip100	54943	NM_010637	16600	Mm.4325	NM_010637	ENSMUSG00000003032	Klf4	EZF|Gklf|Zie	Kruppel-like factor 4 (gut)	protein-coding
chr1	143731768	143732101	424	Intergenic	RLTR9A3|LTR|ERVK	-7415	NM_001038593	69367	Mm.272727	NM_023505	ENSMUSG00000018196	Glrx2	1700010P22Rik|AI645710|Grx2	glutaredoxin 2 (thioltransferase)	protein-coding
chr13	19570260	19570645	424	Intergenic	RLTR13G|LTR|ERVK	49378	NM_134065	105298	Mm.275054	NM_134065	ENSMUSG00000002808	Epdr1	AU040950|AV006210|Epdm2|Epdr2|MERP-1|MERP-2|MERP2|Ucc1	ependymin related protein 1 (zebrafish)	protein-coding
chr2	177836180	177836560	424	intron (NM_001024849, intron 1 of 3)	intron (NM_001024849, intron 1 of 3)	3966	NM_001024849	329575	Mm.425123	NM_001024849	ENSMUSG00000095362	Gm14325	OTTMUSG00000016325	predicted gene 14325	protein-coding
chrX	133673833	133674121	424	intron (NM_001105245, intron 3 of 5)	intron (NM_001105245, intron 3 of 5)	15016	NM_001105245	279653	Mm.39738	NM_001105245	ENSMUSG00000051323	Pcdh19	B530002L05Rik|Gm717|mKIAA1313	protocadherin 19	protein-coding
chr4	76014204	76014811	424	intron (NM_011211, intron 29 of 39)	intron (NM_011211, intron 29 of 39)	-736221	NM_025849	66928	Mm.24332	NM_025849	ENSMUSG00000028398	Tmem261	1700027K24Rik|3110001D03Rik	transmembrane protein 261	protein-coding
chr11	80889375	80889931	424	intron (NM_001034013, intron 6 of 9)	L2b|LINE|L2	31264	NM_029367	75622	Mm.26988	NM_029367	ENSMUSG00000053184	Spaca3	1700025M08Rik|ALLP17|Lyc3|SLLP1|mSLLP1	sperm acrosome associated 3	protein-coding
chr10	115469036	115469363	423	intron (NM_010195, intron 8 of 17)	intron (NM_010195, intron 8 of 17)	84240	NM_001033261	216345	Mm.207621	NM_001033261	ENSMUSG00000034163	Zfc3h1	BC033596|Ccdc131|Psrc2	zinc finger, C3H1-type containing	protein-coding
chr8	124011887	124012430	423	intron (NM_133966, intron 1 of 4)	ORR1A1-int|LTR|ERVL-MaLR	9151	NM_133966	102162	Mm.291777	NM_133966	ENSMUSG00000038697	Taf5l	1110005N04Rik|AI849020	TATA-box binding protein associated factor 5 like	protein-coding
chr12	38779345	38779640	423	promoter-TSS (NM_007960)	promoter-TSS (NM_007960)	-590	NM_001347379	14009	Mm.4866	NM_007960	ENSMUSG00000004151	Etv1	ER81|Etsrp81	ets variant 1	protein-coding
chr4	155189749	155190128	422	intron (NM_011385, intron 1 of 6)	intron (NM_011385, intron 1 of 6)	32597	NM_011385	20481	Mm.28520	NM_011385	ENSMUSG00000029050	Ski	2310012I02Rik|2610001A11Rik|AA062172|AA589460|BC004088	ski sarcoma viral oncogene homolog (avian)	protein-coding
chr2	32908426	32908804	422	intron (NM_146119, intron 2 of 13)	intron (NM_146119, intron 2 of 13)	32481	NM_146119	227737	Mm.301646	NM_146119	ENSMUSG00000026796	Fam129b	9130404D14Rik	family with sequence similarity 129, member B	protein-coding
chr10	117806033	117806338	422	Intergenic	Intergenic	-13480	NM_134010	103468	Mm.12568	NM_134010	ENSMUSG00000052798	Nup107	AW541137|C76801	nucleoporin 107	protein-coding
chr9	123461820	123462186	422	3' UTR (NM_153168, exon 21 of 21)	3' UTR (NM_153168, exon 21 of 21)	-16698	NM_013860	29806	Mm.10987	NM_013860	ENSMUSG00000025239	Limd1	AW822033|D9Ertd192e	LIM domains containing 1	protein-coding
chr9	117163037	117163368	422	intron (NM_001172122, intron 1 of 13)	intron (NM_001172122, intron 1 of 13)	89281	NM_178660	207181	Mm.326411	NM_178660	ENSMUSG00000039607	Rbms3	6720477E09Rik|8430436O14Rik	RNA binding motif, single stranded interacting protein	protein-coding
chr19	61320905	61321224	422	Intergenic	RLTR9D2|LTR|ERVK	-92646	NM_009970	12982	Mm.287228	NM_009970	ENSMUSG00000059326	Csf2ra	CD116|Csfgmra|GM-CSF-Ra|GM-CSFR	colony stimulating factor 2 receptor, alpha, low-affinity (granulocyte-macrophage)	protein-coding
chr8	90224208	90224513	421	Intergenic	Intergenic	123892	NM_172913	244579	Mm.302755	NM_172913	ENSMUSG00000043668	Tox3	500-9|BC052044|C230068E13|CAGF9|Tnrc9	TOX high mobility group box family member 3	protein-coding
chr6	25033047	25033529	421	Intergenic	Intergenic	-77163	NM_177013	319832	Mm.127446	NM_177013	ENSMUSG00000048022	Tmem229a	6332401O19Rik	transmembrane protein 229A	protein-coding
chr13	20936013	20936392	421	intron (NM_012054, intron 11 of 20)	BGLII_Mus|LTR|ERVK	137097	NM_146535	258528	Mm.377554	NM_146535	ENSMUSG00000042869	Olfr1370	MOR256-14	olfactory receptor 1370	protein-coding
chr10	39592520	39592843	421	Intergenic	RLTR41C|LTR|ERV1	-20253	NM_134000	103213	Mm.436686	NM_134000	ENSMUSG00000019842	Traf3ip2	AI429613|Act1|CIKS	TRAF3 interacting protein 2	protein-coding		Traf3ip2
chr3	149052485	149052987	421	Intergenic	(TTAGGG)n|Simple_repeat|Simple_repeat	-98101	NM_001081298	99633	Mm.9776	NM_001081298	ENSMUSG00000028184	Adgrl2	AI450192|CIRL-2|Gm619|Lec1|Lphh1|Lphn2|mKIAA0786	adhesion G protein-coupled receptor L2	protein-coding
chr2	33478564	33478880	421	Intergenic	RLTR11A2|LTR|ERVK	-10190	NM_001025594	71834	Mm.44186	NM_027947	ENSMUSG00000026788	Zbtb43	1700010E06Rik|Zfp297b|mKIAA0414	zinc finger and BTB domain containing 43	protein-coding
chr3	97540197	97540510	420	Intergenic	MER21C|LTR|ERVL	69837	NM_026539	68058	Mm.31761	NM_026539	ENSMUSG00000028089	Chd1l	4432404A22Rik|Alc1|Snf2p	chromodomain helicase DNA binding protein 1-like	protein-coding
chr10	84839146	84839458	420	intron (NM_027689, intron 1 of 13)	intron (NM_027689, intron 1 of 13)	1154	NM_027689	71137	Mm.79070	NM_027689	ENSMUSG00000020037	Rfx4	4933412G19Rik|NYD-sp10	regulatory factor X, 4 (influences HLA class II expression)	protein-coding
chr4	129750335	129750809	420	Intergenic	Intergenic	-8269	NR_045036	20218	Mm.8256	NM_011317	ENSMUSG00000028790	Khdrbs1	Sam68|p62|p68	KH domain containing, RNA binding, signal transduction associated 1	protein-coding
chr1	128400328	128400652	420	intron (NM_177445, intron 4 of 15)	intron (NM_177445, intron 4 of 15)	16926	NM_177445	226414	Mm.28693	NM_145507	ENSMUSG00000026356	Dars	5730439G15Rik	aspartyl-tRNA synthetase	protein-coding
chr8	70274193	70274684	420	Intergenic	RLTR12E|LTR|ERVK	-8561	NM_001146153	26558	Mm.388127	NM_011984	ENSMUSG00000003573	Homer3	AW146114	homer scaffolding protein 3	protein-coding
chr2	84762342	84762648	420	Intergenic	ORR1D1|LTR|ERVL-MaLR	12934	NM_009776	12258	Mm.38888	NM_009776	ENSMUSG00000023224	Serping1	C1INH|C1nh	serine (or cysteine) peptidase inhibitor, clade G, member 1	protein-coding
chr19	49675877	49676339	420	Intergenic	Intergenic	1002538	NM_001252501	58178	Mm.313672	NM_021377	ENSMUSG00000043531	Sorcs1	Sorcs|mSorCS	sortilin-related VPS10 domain containing receptor 1	protein-coding
chr1	36061083	36061458	420	Intergenic	Intergenic	-7130	NM_015818	50785	Mm.213566	NM_015818	ENSMUSG00000045216	Hs6st1	6Ost1	heparan sulfate 6-O-sulfotransferase 1	protein-coding
chr18	56466449	56466825	420	intron (NM_026240, intron 1 of 13)	intron (NM_026240, intron 1 of 13)	34505	NM_026240	107022	Mm.24356	NM_026240	ENSMUSG00000001700	Gramd3	9030613F08Rik|9130427A09Rik|AW061306|NS3TP2	GRAM domain containing 3	protein-coding
chr3	6173683	6174181	419	Intergenic	RLTR9A3|LTR|ERVK	446511	NM_027048	69347	Mm.45822	NM_027048	ENSMUSG00000069118	1700008P02Rik	-	RIKEN cDNA 1700008P02 gene	protein-coding
chr19	40272676	40273115	419	Intergenic	Intergenic	-1279	NM_016861	54132	Mm.5567	NM_016861	ENSMUSG00000055044	Pdlim1	CLP36|Clim1|mClim1	PDZ and LIM domain 1 (elfin)	protein-coding
chr4	111963334	111963720	418	Intergenic	RLTR13D6|LTR|ERVK	-9400	NM_177818	328505	Mm.226771	NM_177818	ENSMUSG00000049214	Skint7	C130057D23Rik	selection and upkeep of intraepithelial T cells 7	protein-coding
chr13	46645514	46645872	418	intron (NM_026056, intron 11 of 12)	intron (NM_026056, intron 11 of 12)	-23829	NM_001033192	97863	Mm.275934	NM_001033192	ENSMUSG00000069237	Fam8a1	C78339	family with sequence similarity 8, member A1	protein-coding
chr18	67497484	67498320	418	intron (NM_176832, intron 9 of 13)	intron (NM_176832, intron 9 of 13)	33053	NM_144867	225655	Mm.221420	NM_144867	ENSMUSG00000024530	Slmo1	A230074A19Rik|BC019561|Prelid3a	slowmo homolog 1 (Drosophila)	protein-coding
chr19	9941000	9941325	418	Intergenic	Intergenic	-39438	NR_073181	14319	Mm.1776	NM_010239	ENSMUSG00000024661	Fth1	FHC|Fth|HFt|MFH	ferritin heavy polypeptide 1	protein-coding
chr9	40784001	40784338	417	TTS (NM_133733)	TTS (NM_133733)	-17104	NM_031165	15481	Mm.290774	NM_031165	ENSMUSG00000015656	Hspa8	2410008N15Rik|Hsc70|Hsc71|Hsc73|Hsp73|Hspa10	heat shock protein 8	protein-coding		Hspa8
chr7	97371852	97372154	417	intron (NM_199035, intron 1 of 12)	MIRb|SINE|MIR	386	NM_199035	381903	Mm.279683	NM_199035	ENSMUSG00000035704	Alg8	AI447372|Gm1089	asparagine-linked glycosylation 8 (alpha-1,3-glucosyltransferase)	protein-coding
chr14	83008466	83008942	417	Intergenic	Intergenic	-1434859	NM_001013753	219228	Mm.153643	NM_001013753	ENSMUSG00000035566	Pcdh17	C030033F14Rik|Gm78	protocadherin 17	protein-coding
chr15	28051246	28051546	417	Intergenic	Intergenic	-25548	NM_001081302	223435	Mm.485422	NM_001081302	ENSMUSG00000022263	Trio	6720464I07Rik|AA408740|Solo	triple functional domain (PTPRF interacting)	protein-coding
chr8	122228834	122229434	417	Intergenic	Intergenic	-53007	NM_009569	22761	Mm.3105	NM_009569	ENSMUSG00000049577	Zfpm1	FOG|Fog1	zinc finger protein, multitype 1	protein-coding
chr17	31113443	31113888	417	intron (NM_009593, intron 14 of 14)	intron (NM_009593, intron 14 of 14)	15946	NM_011575	21786	Mm.4641	NM_011575	ENSMUSG00000024029	Tff3	ITF|mITF	trefoil factor 3, intestinal	protein-coding
chr17	83469604	83469950	417	intron (NM_001114362, intron 18 of 21)	RLTR20B2|LTR|ERVK	44556	NM_009187	20463	Mm.30072	NM_009187	ENSMUSG00000024248	Cox7a2l	COX7AR|COX7RP|EB1|SIG-81|SIG81|Silg81	cytochrome c oxidase subunit VIIa polypeptide 2-like	protein-coding
chr6	7442372	7442662	417	Intergenic	MMERVK9C_I-int|LTR|ERVK	-112368	NM_001311060	21333	Mm.1440	NM_009311	ENSMUSG00000061762	Tac1	4930528L02Rik|NK-1|NK1|Nkna|PPT-A|PPTA|SP	tachykinin 1	protein-coding
chr4	148913134	148913450	417	intron (NM_027195, intron 4 of 15)	intron (NM_027195, intron 4 of 15)	108900	NM_027195	69743	Mm.233879	NM_027195	ENSMUSG00000028977	Casz1	2410019P08Rik|AV096627|BC040081|Cst|D4Ertd432e	castor zinc finger 1	protein-coding
chr11	20320670	20321031	416	intron (NM_018861, intron 1 of 7)	MER20B|DNA|hAT-Charlie	11863	NM_018861	55963	Mm.6379	NM_018861	ENSMUSG00000020142	Slc1a4	ASCT-1|ASCT1|AW045657|SATT	solute carrier family 1 (glutamate/neutral amino acid transporter), member 4	protein-coding
chr2	172498879	172499212	416	Intergenic	Intergenic	26491	NM_029608	76426	Mm.46148	NM_029608	ENSMUSG00000027505	Fam209	1700029J11Rik	family with sequence similarity 209	protein-coding
chr11	102603484	102603798	416	promoter-TSS (NM_020510)	promoter-TSS (NM_020510)	-790	NM_020510	57265	Mm.36416	NM_020510	ENSMUSG00000050288	Fzd2	AL033370|AW456835|Fz10|Fzd10|Mfz10|Mfz10a	frizzled class receptor 2	protein-coding
chr14	12537560	12537881	416	intron (NM_012061, intron 8 of 28)	(TTAGGG)n|Simple_repeat|Simple_repeat	-191855	NM_080433	54713	Mm.34644	NM_080433	ENSMUSG00000021743	Fezf2	AI451466|AI852056|Fez|Fezl|Zfp312	Fez family zinc finger 2	protein-coding
chr8	43320639	43321167	416	Intergenic	Intergenic	-13894	NM_009556	22702	Mm.285848	NM_009556	ENSMUSG00000051176	Zfp42	Rex-1|Rex1|Zfp-42	zinc finger protein 42	protein-coding
chr1	30548735	30549181	415	Intergenic	RLTR13E|LTR|ERVK	314298	NM_001081080	213109	Mm.194486	NM_025871	ENSMUSG00000048874	Phf3	2310061N19Rik|mKIAA0244	PHD finger protein 3	protein-coding
chr7	134761833	134762197	415	intron (NM_001033420, intron 13 of 51)	intron (NM_001033420, intron 13 of 51)	91328	NM_001033420	330662	Mm.436572	NM_001033420	ENSMUSG00000058325	Dock1	9130006G06Rik|AI854900|D630004B07Rik	dedicator of cytokinesis 1	protein-coding
chr3	22121825	22122133	415	intron (NM_030732, intron 1 of 15)	RLTR9D|LTR|ERVK	45327	NM_030732	81004	Mm.202966	NM_030732	ENSMUSG00000027630	Tbl1xr1	8030499H02Rik|A630076E03Rik|AW539987|C21|C230089I12Rik|DC42|Ira1|TBLR1	transducin (beta)-like 1X-linked receptor 1	protein-coding
chr18	67258611	67259132	415	Intergenic	Intergenic	-13041	NM_172630	225651	Mm.235792	NM_172630	ENSMUSG00000062526	Mppe1	A530095G11	metallophosphoesterase 1	protein-coding
chr4	136089198	136089515	415	Intergenic	Intergenic	-35985	NM_025919	67025	Mm.276856	NM_025919	ENSMUSG00000059291	Rpl11	2010203J19Rik	ribosomal protein L11	protein-coding
chr6	65061060	65061414	414	intron (NM_001253392, intron 3 of 21)	RLTR9E|LTR|ERVK	18031	NM_001253392	13990	Mm.99113	NM_007958	ENSMUSG00000029920	Smarcad1	AV081750|AW226546|D6Pas1|Etl1|mKIAA1122	SWI/SNF-related, matrix-associated actin-dependent regulator of chromatin, subfamily a, containing DEAD/H box 1	protein-coding
chr8	78578043	78578434	414	intron (NM_001009981, intron 4 of 10)	intron (NM_001009981, intron 4 of 10)	68910	NM_001282109	76775	Mm.334631	NM_029736	ENSMUSG00000031684	Slc10a7	2410193C02Rik|P7	solute carrier family 10 (sodium/bile acid cotransporter family), member 7	protein-coding
chr18	63924627	63924980	414	intron (NM_001014981, intron 22 of 27)	intron (NM_001014981, intron 22 of 27)	216108	NM_001014981	104082	Mm.30850	NM_001014981	ENSMUSG00000040560	Wdr7	AI462727|TRAG|mKIAA0541	WD repeat domain 7	protein-coding
chr6	4739848	4740191	414	intron (NM_001130188, intron 1 of 11)	intron (NM_001130188, intron 1 of 11)	7185	NM_001130191	20392	Mm.8739	NM_011360	ENSMUSG00000004631	Sgce	e-SG	sarcoglycan, epsilon	protein-coding
chr17	67741243	67741649	414	intron (NM_008480, intron 5 of 62)	(CCCTAA)n|Simple_repeat|Simple_repeat	44181	NM_008480	16772	Mm.303386	NM_008480	ENSMUSG00000032796	Lama1	AA408497|Lama	laminin, alpha 1	protein-coding
chr14	57529983	57530434	414	intron (NM_145837, intron 2 of 2)	intron (NM_145837, intron 2 of 2)	5379	NM_145837	239114	Mm.390726	NM_145837	ENSMUSG00000050222	Il17d	AI462269|IL-17D	interleukin 17D	protein-coding
chr15	36991406	36991798	414	Intergenic	Intergenic	15800	NM_026521	68036	Mm.371631	NM_026521	ENSMUSG00000062397	Zfp706	3110006P09Rik|AA793007|AW536850|C77232|Znf706	zinc finger protein 706	protein-coding
chr5	81556000	81556412	414	intron (NM_001347371, intron 7 of 23)	RLTR17|LTR|ERVK	534613	NM_198702	319387	Mm.273631	NM_198702	ENSMUSG00000037605	Adgrl3	5430402I23Rik|CIRL-3|D130075K09Rik|Gm1379|LEC3|Lphn3|mKIAA0768	adhesion G protein-coupled receptor L3	protein-coding
chr11	116970828	116971213	413	intron (NM_172948, intron 10 of 16)	intron (NM_172948, intron 10 of 16)	52157	NM_172948	268510	Mm.35141	NM_172948	ENSMUSG00000043857	Mgat5b	C330018B01|GnT-IX|mGnTVB	mannoside acetylglucosaminyltransferase 5, isoenzyme B	protein-coding
chr16	23504408	23504746	413	intron (NM_008555, intron 2 of 15)	intron (NM_008555, intron 2 of 15)	16013	NM_008555	17174	Mm.1213	NM_008555	ENSMUSG00000022887	Masp1	AW048060|CCPII|Crarf|Masp1/3	mannan-binding lectin serine peptidase 1	protein-coding
chr17	3460588	3461047	413	intron (NM_001122998, intron 14 of 26)	PB1D11|SINE|Alu	-21498	NM_001286758	24001	Mm.137134	NM_011878	ENSMUSG00000023800	Tiam2	3000002F19Rik|STEF|mKIAA2016	T cell lymphoma invasion and metastasis 2	protein-coding
chr17	88404580	88404906	413	Intergenic	Intergenic	-35969	NM_180974	14236	Mm.112824	NM_180974	ENSMUSG00000034998	Foxn2	3230402J05Rik|6030465J18Rik|Fkh19|Foxn1|HTLF	forkhead box N2	protein-coding
chr9	61386312	61386667	413	intron (NM_001083927, intron 4 of 19)	intron (NM_001083927, intron 4 of 19)	14123	NM_009389	21887	Mm.24255	NM_009389	ENSMUSG00000032280	Tle3	2610103N05Rik|ESG|Grg3a|Grg3b|mKIAA1547	transducin-like enhancer of split 3	protein-coding
chr14	65825093	65825413	413	intron (NM_028039, intron 7 of 10)	BGLII_Mur|LTR|ERVK	8716	NM_028039	71988	Mm.249280	NM_028039	ENSMUSG00000022034	Esco2	2410004I17Rik|D030072L07Rik	establishment of sister chromatid cohesion N-acetyltransferase 2	protein-coding
chr4	12770437	12770859	412	Intergenic	Intergenic	-136189	NM_173746	208820	Mm.12057	NM_173746	ENSMUSG00000055963	Triqk	C130086A10|Gm11818|OTTMUSG00000004461	triple QxxK/R motif containing	protein-coding
chr14	49818800	49819136	412	Intergenic	MMERVK9E_I-int|LTR|ERVK	-35601	NM_026142	67419	Mm.318710	NM_026142	ENSMUSG00000036242	3632451O06Rik	AU067705	RIKEN cDNA 3632451O06 gene	protein-coding
chr1	134570553	134571002	412	intron (NM_152895, intron 1 of 26)	Lx9|LINE|L1	10599	NM_152895	75605	Mm.28995	NM_152895	ENSMUSG00000042207	Kdm5b	2010009J12Rik|2210016I17Rik|AW556288|D1Ertd202e|Jarid1b|PLU-1|PUT1|Plu1|RBBP2H1A|Rb-Bp2|mKIAA4034	lysine (K)-specific demethylase 5B	protein-coding
chr17	29405539	29405866	411	Intergenic	Intergenic	44788	NM_001159538	26382	Mm.279187	NM_013710	ENSMUSG00000024013	Fgd2	Tcd-2|Tcd2|ZFYVE4|tcs-2|tcs2	FYVE, RhoGEF and PH domain containing 2	protein-coding
chr3	97811292	97811650	411	intron (NM_001039376, intron 4 of 46)	MIR3|SINE|MIR	-43457	NR_110360	83679	Mm.129840	NM_031401	ENSMUSG00000038170	Pde4dip	4732458A06Rik|9430063L05Rik|C87016|D130016K21Rik|D3Bwg1078e|Usmg4|mKIAA0454	phosphodiesterase 4D interacting protein (myomegalin)	protein-coding
chr2	33637347	33637755	411	intron (NM_010725, intron 2 of 7)	intron (NM_010725, intron 2 of 7)	2960	NM_010725	16917	Mm.39825	NM_010725	ENSMUSG00000038765	Lmx1b	Icst|LMX1.1|LMX1.2	LIM homeobox transcription factor 1 beta	protein-coding
chr6	148957039	148957440	411	Intergenic	RLTR12G|LTR|ERVK	-10807	NM_019643	56306	Mm.18637	NM_019643	ENSMUSG00000039985	Fam60a	Ppcs1|Pptcs1|Tera	family with sequence similarity 60, member A	protein-coding
chr1	137173955	137174340	411	Intergenic	Intergenic	-213699	NM_030676	26424	Mm.16794	NM_030676	ENSMUSG00000026398	Nr5a2	AU020803|D1Ertd308e|Ftf|LRH-1|UF2-H3B	nuclear receptor subfamily 5, group A, member 2	protein-coding
chr17	3516343	3516730	411	intron (NM_001122998, intron 25 of 26)	intron (NM_001122998, intron 25 of 26)	-16018	NM_001101560	621628	Mm.469914	NM_001101560	ENSMUSG00000091530	Cldn20	EG621628	claudin 20	protein-coding
chr1	194505875	194506251	411	Intergenic	Intergenic	-113766	NM_008882	18845	Mm.2251	NM_008882	ENSMUSG00000026640	Plxna2	2810428A13Rik|AA589422|AW457381|OCT|PlexA2|Plxn2|mKIAA0463	plexin A2	protein-coding
chr3	4147028	4147354	411	Intergenic	RMER16A3|LTR|ERVK	639161	NM_013920	30942	Mm.330897	NM_013920	ENSMUSG00000017688	Hnf4g	NR2A2	hepatocyte nuclear factor 4, gamma	protein-coding
chr14	25317978	25318421	410	Intergenic	Intergenic	-140986	NM_001310666	328365	Mm.227484	NM_183208	ENSMUSG00000007817	Zmiz1	BC065120|E330020C23|ENSMUSG00000072684|Gm10397|I920194n01|Rai17|Zimp10	zinc finger, MIZ-type containing 1	protein-coding
chr16	30206071	30206429	410	Intergenic	Intergenic	61282	NM_027904	71756	Mm.290614	NM_027904	ENSMUSG00000023176	Cpn2	1300018K11Rik	carboxypeptidase N, polypeptide 2	protein-coding
chr13	104911642	104911979	410	Intergenic	MMERVK9E_I-int|LTR|ERVK	-47917	NM_029984	77803	Mm.159995	NM_029984	ENSMUSG00000042655	Fam159b	A930021C24Rik	family with sequence similarity 159, member B	protein-coding
chr18	78363423	78363959	410	intron (NM_030683, intron 2 of 11)	intron (NM_030683, intron 2 of 11)	-157251	NM_001110274	27411	Mm.44158	NM_030683	ENSMUSG00000024552	Slc14a2	UT-A1|UT-A3	solute carrier family 14 (urea transporter), member 2	protein-coding
chr10	120114441	120114773	409	Intergenic	RMER10A|LTR|ERVL	-1642	NM_080446	117599	Mm.214703	NM_080446	ENSMUSG00000020228	Helb	AI447783|D10Ertd664e	helicase (DNA) B	protein-coding
chr10	89481591	89481932	409	intron (NM_009108, intron 3 of 8)	intron (NM_009108, intron 3 of 8)	24897	NM_001163700	20186	Mm.3095	NM_009108	ENSMUSG00000047638	Nr1h4	AI957360|Fxr|HRR1|RIP14|Rxrip14	nuclear receptor subfamily 1, group H, member 4	protein-coding
chr17	25679913	25680209	409	Intergenic	Intergenic	-37111	NM_022422	64337	Mm.171123	NM_022422	ENSMUSG00000025739	Gng13	1500031D04Rik|AB030194|Ggamma13	guanine nucleotide binding protein (G protein), gamma 13	protein-coding
chr8	4147328	4147666	409	Intergenic	RLTR9D2|LTR|ERVK	12761	NM_027343	70192	Mm.390006	NM_027343	ENSMUSG00000079168	Cd209g	2310066I10Rik|AI481039|SIGNR7	CD209g antigen	protein-coding
chr8	93441960	93442363	409	Intergenic	RLTR13D6|LTR|ERVK	93546	NM_001003951	67935	Mm.65457	NM_001003951	ENSMUSG00000058019	Ces5a	1700081L16Rik|1700122C07Rik|BB081581|Ces7|Gm503|cauxin	carboxylesterase 5A	protein-coding
chr18	30509253	30509652	409	Intergenic	RLTR17|LTR|ERVK	236556	NM_181414	225326	Mm.194127	NM_181414	ENSMUSG00000033628	Pik3c3	5330434F23Rik|Vps34	phosphoinositide-3-kinase, class 3	protein-coding
chr4	138444946	138445365	409	Intergenic	MTEb-int|LTR|ERVL-MaLR	-9993	NM_025451	66259	Mm.41603	NM_025451	ENSMUSG00000046447	Camk2n1	1810006K23Rik|AI848599|AI891706	calcium/calmodulin-dependent protein kinase II inhibitor 1	protein-coding
chr11	109011547	109012128	408	Intergenic	LSU-rRNA_Hsa|rRNA|rRNA	91488	NM_015732	12006	Mm.71710	NM_015732	ENSMUSG00000000142	Axin2	Axi1|Axil|Conductin	axin 2	protein-coding
chr13	50460507	50460873	408	Intergenic	RLTR9D|LTR|ERVK	-6617	NM_001033400	328250	Mm.315205	NM_001033400	ENSMUSG00000071909	Nutm2	Fam22|Gm806	NUT family member 2	protein-coding
chr6	55791752	55792331	408	Intergenic	Intergenic	-44977	NM_001081665	232016	Mm.333084	NM_001081665	ENSMUSG00000037973	Ccdc129	D530004J12Rik|Gm458	coiled-coil domain containing 129	protein-coding
chr2	171231174	171231635	408	Intergenic	Intergenic	499597	NM_029761	76829	Mm.41633	NM_029761	ENSMUSG00000027560	Dok5	2700055C10Rik	docking protein 5	protein-coding
chr9	108710741	108711128	408	intron (NM_008924, intron 1 of 10)	intron (NM_008924, intron 1 of 10)	18791	NM_008924	19087	Mm.253102	NM_008924	ENSMUSG00000032601	Prkar2a	1110061A24Rik|AI317181|AI836829|RII(alpha)	protein kinase, cAMP dependent regulatory, type II alpha	protein-coding
chr12	97403011	97403322	408	Intergenic	Intergenic	856293	NM_008079	14420	Mm.5120	NM_008079	ENSMUSG00000021003	Galc	2310068B06Rik|A930008M05Rik|AW212969|AW413532|Gacy|twi|twitcher	galactosylceramidase	protein-coding
chr13	114406453	114406769	408	Intergenic	Intergenic	-18517	NM_010887	17993	Mm.253142	NM_010887	ENSMUSG00000021764	Ndufs4	6720411N02Rik|C1-18k	NADH dehydrogenase (ubiquinone) Fe-S protein 4	protein-coding
chr8	126358003	126358286	407	intron (NM_175434, intron 2 of 6)	LFSINE_Vert|SINE|tRNA	59565	NM_175434	210027	Mm.405238	NM_175434	ENSMUSG00000057060	Slc35f3	B230375D17Rik	solute carrier family 35, member F3	protein-coding
chr9	71879454	71879900	407	intron (NM_001253865, intron 7 of 14)	intron (NM_001253865, intron 7 of 14)	16419	NM_001253863	21406	Mm.171615	NM_011544	ENSMUSG00000032228	Tcf12	A130037E08Rik|ALF1|HEB|HEBAlt|HTF-4|HTF4|ME1|REB|bHLHb20	transcription factor 12	protein-coding
chr8	79079244	79079575	407	intron (NM_001294279, intron 4 of 14)	intron (NM_001294279, intron 4 of 14)	50972	NM_178267	622675	Mm.48724	NM_178267	ENSMUSG00000071064	Zfp827	2810449M09Rik|D630040G17Rik|Znf827	zinc finger protein 827	protein-coding
chr17	32553067	32553358	407	Intergenic	MMERVK9C_I-int|LTR|ERVK	16583	NM_024442	70101	Mm.30504	NM_024442	ENSMUSG00000048440	Cyp4f16	2310021J05Rik|AI746515	cytochrome P450, family 4, subfamily f, polypeptide 16	protein-coding
chr8	86775484	86775952	407	Intergenic	Intergenic	-29712	NM_009172	20437	Mm.324553	NM_009172	ENSMUSG00000036840	Siah1a	AA982064|AI853500|Sinh1a	seven in absentia 1A	protein-coding	Siah1a
chr6	93478535	93478880	407	Intergenic	L1_Mur3|LINE|L1	434256	NR_104594	14924	Mm.217216	NM_010367	ENSMUSG00000045095	Magi1	AIP3|BAP1|Baiap1|Gukmi1|MAGI1c|Magi-1|TNRC19|WWP3|mKIAA4129	membrane associated guanylate kinase, WW and PDZ domain containing 1	protein-coding
chr14	47572660	47573100	407	Intergenic	RLTR41C|LTR|ERV1	-4446	NM_172599	100504663	Mm.287279	NM_172599	ENSMUSG00000037526	Atg14	4832427M01|Atg14L|D14Ertd114e|D14Ertd436e	autophagy related 14	protein-coding
chr12	72687655	72688001	407	Intergenic	MMERVK9E_I-int|LTR|ERVK	-23000	NM_025522	66375	Mm.289653	NM_025522	ENSMUSG00000021094	Dhrs7	2310016E22Rik|5730564L20Rik|AW061210|Retdsr4|Retsdr4	dehydrogenase/reductase (SDR family) member 7	protein-coding
chr12	54102596	54102871	407	Intergenic	Intergenic	101141	NM_028133	112407	Mm.133037	NM_028133	ENSMUSG00000035105	Egln3	2610021G09Rik|AI505553|AI648162|Hif-p4h-3|Phd3|SM-20	egl-9 family hypoxia-inducible factor 3	protein-coding		Egln3
chr13	116192795	116193116	407	Intergenic	(CCCTAA)n|Simple_repeat|Simple_repeat	116733	NM_021459	16392	Mm.42242	NM_021459	ENSMUSG00000042258	Isl1	-	ISL1 transcription factor, LIM/homeodomain	protein-coding
chr2	157186551	157186857	407	intron (NM_011249, intron 11 of 21)	intron (NM_011249, intron 11 of 21)	17830	NM_011249	19650	Mm.244671	NM_011249	ENSMUSG00000027641	Rbl1	AW547426|PRB1|p107	retinoblastoma-like 1 (p107)	protein-coding
chr8	33230069	33230411	407	Intergenic	LTRIS2|LTR|ERV1	155287	NM_011721	22427	Mm.228805	NM_011721	ENSMUSG00000031583	Wrn	AI846146	Werner syndrome homolog (human)	protein-coding
chr13	51845847	51846171	406	promoter-TSS (NM_011817)	promoter-TSS (NM_011817)	-666	NM_011817	23882	Mm.281298	NM_011817	ENSMUSG00000021453	Gadd45g	AI327420|C86281|CR6|DDIT2|OIG37	growth arrest and DNA-damage-inducible 45 gamma	protein-coding
chr10	44716639	44716928	406	Intergenic	Intergenic	-258035	NM_007548	12142	Mm.4800	NM_007548	ENSMUSG00000038151	Prdm1	Blimp-1|Blimp1|PRDI-BF1|ZNFPR1A1|b2b1765Clo	PR domain containing 1, with ZNF domain	protein-coding
chr9	48101292	48101652	405	Intergenic	Intergenic	239426	NM_030069	78252	Mm.31626	NM_030069	ENSMUSG00000032028	Nxpe2	4432416J03Rik|AI323362|Fam55b	neurexophilin and PC-esterase domain family, member 2	protein-coding
chr13	90869233	90869522	405	Intergenic	RLTR9E|LTR|ERVK	35978	NM_001145879	435376	Mm.292579	NM_001145879	ENSMUSG00000078958	Atp6ap1l	EG435376	ATPase, H+ transporting, lysosomal accessory protein 1-like	protein-coding
chr3	103840082	103840485	405	intron (NM_001142960, intron 3 of 3)	RLTR13D6|LTR|ERVK	7587	NM_001142960	229672	Mm.297245	NM_001142959	ENSMUSG00000044165	Bcl2l15	Bfk|Gm566	BCLl2-like 15	protein-coding
chr10	100164523	100164932	405	Intergenic	Intergenic	148906	NM_013598	17311	Mm.45124	NM_013598	ENSMUSG00000019966	Kitl	Clo|Con|Gb|Kitlg|Mgf|SCF|SF|SLF|Sl|blz|contrasted	kit ligand	protein-coding
chr5	28176560	28176883	405	Intergenic	Intergenic	11025	NM_010134	13799	Mm.4298	NM_010134	ENSMUSG00000039095	En2	BB131122|En-2	engrailed 2	protein-coding
chr4	153340909	153341247	405	Intergenic	Intergenic	141752	NM_001099299	230959	Mm.318874	NM_001099299	ENSMUSG00000039546	Ajap1	Gm573	adherens junction associated protein 1	protein-coding
chr2	65841605	65842022	405	Intergenic	Intergenic	-3954	NM_178634	77771	Mm.102025	NM_153409	ENSMUSG00000044647	Csrnp3	A330102K23Rik|CSRNP-3|Csnrp3|Mbu1|taip-2	cysteine-serine-rich nuclear protein 3	protein-coding
chr10	4333309	4333681	405	intron (NM_031185, intron 2 of 3)	intron (NM_031185, intron 2 of 3)	54613	NM_001033466	381990	Mm.262466	NM_001033466	ENSMUSG00000075327	Zbtb2	Gm1103	zinc finger and BTB domain containing 2	protein-coding
chr5	142129906	142130424	404	intron (NM_177879, intron 31 of 44)	Tigger18a|DNA|TcMar-Tigger	-271332	NM_199068	17425	Mm.24214	NM_010812	ENSMUSG00000056493	Foxk1	A630048H08Rik|AI463295|ENSMUSG00000075577|Gm10868|Mnf	forkhead box K1	protein-coding
chr12	85621146	85621459	404	intron (NM_001205052, intron 2 of 3)	intron (NM_001205052, intron 2 of 3)	21284	NM_001205053	81703	Mm.103560	NM_030887	ENSMUSG00000034271	Jdp2	Jundm2|Jundp2|TIF	Jun dimerization protein 2	protein-coding
chr6	98483364	98483853	404	Intergenic	Intergenic	-140854	NM_001128092	330390	Mm.484161	NM_001128092	ENSMUSG00000090667	Gm765	-	predicted gene 765	protein-coding
chr12	84029082	84029384	404	Intergenic	MMERVK9E_I-int|LTR|ERVK	-9146	NM_134247	171282	Mm.482217	NM_134247	ENSMUSG00000052392	Acot4	B430212I04Rik|PTE-Ib|Pte1b|Pte2b	acyl-CoA thioesterase 4	protein-coding
chr6	39705727	39706016	404	intron (NM_139294, intron 1 of 21)	ORR1B1|LTR|ERVL-MaLR	19592	NM_139294	109880	Mm.245513	NM_139294	ENSMUSG00000002413	Braf	9930012E13Rik|AA120551|AA387315|AA473386|B-raf|Braf-2|Braf2|C230098H17|C87398|D6Ertd631e	Braf transforming gene	protein-coding
chr8	78655399	78655753	403	intron (NM_001009981, intron 5 of 10)	ORR1B2|LTR|ERVL-MaLR	146248	NM_001282109	76775	Mm.334631	NM_029736	ENSMUSG00000031684	Slc10a7	2410193C02Rik|P7	solute carrier family 10 (sodium/bile acid cotransporter family), member 7	protein-coding
chr2	63541803	63542235	403	Intergenic	RLTR13D6|LTR|ERVK	-357732	NM_133207	170738	Mm.242532	NM_133207	ENSMUSG00000059742	Kcnh7	9330137I11Rik|Kv11.3|erg3	potassium voltage-gated channel, subfamily H (eag-related), member 7	protein-coding
chr10	34252911	34253197	403	Intergenic	Intergenic	-29136	NM_009433	22110	Mm.20445	NM_009433	ENSMUSG00000047514	Tspyl1	Tspyl	testis-specific protein, Y-encoded-like 1	protein-coding
chr8	31170766	31171047	403	Intergenic	Intergenic	-2182	NM_026453	67920	Mm.289818	NM_026453	ENSMUSG00000031578	Mak16	2600016B03Rik|AI314911|Rbm13	MAK16 homolog	protein-coding
chr12	41559244	41559553	402	intron (NM_053122, intron 4 of 6)	intron (NM_053122, intron 4 of 6)	-73341	NM_010733	16981	Mm.404786	NM_010733	ENSMUSG00000036295	Lrrn3	NLRR-3	leucine rich repeat protein 3, neuronal	protein-coding
chr14	12837952	12838281	401	Intergenic	Intergenic	-15037	NM_012061	27062	Mm.260881	NM_012061	ENSMUSG00000054423	Cadps	AU067781|CAPS|CAPS1|mKIAA1121	Ca2+-dependent secretion activator	protein-coding
chr4	61989906	61990295	401	Intergenic	RMER16-int|LTR|ERVK	64017	NM_001012323	381530	Mm.460005	NM_001012323	ENSMUSG00000078672	Mup20	Gm12560|Mup24|OTTMUSG00000007485|darcin	major urinary protein 20	protein-coding
chr5	134942846	134943134	401	TTS (NM_024479)	TTS (NM_024479)	3944	NM_009903	12740	Mm.7339	NM_009903	ENSMUSG00000047501	Cldn4	Cep-r|Cpetr|Cpetr1	claudin 4	protein-coding
chr11	102539728	102540004	401	intron (NM_001159492, intron 1 of 7)	intron (NM_001159492, intron 1 of 7)	16292	NM_001159492	237943	Mm.260282	NM_001159492	ENSMUSG00000034621	Gpatch8	5430405G24Rik|AU018890|ENSMUSG00000075516|Fbm1|Gpatc8|mKIAA0553	G patch domain containing 8	protein-coding
chr18	42913811	42914133	401	intron (NM_028392, intron 1 of 8)	(TTAGGG)n|Simple_repeat|Simple_repeat	-14466	NR_073583	72930	Mm.26134	NM_027531	ENSMUSG00000024500	Ppp2r2b	2900026H06Rik|6330404L05Rik|E130009M08Rik|PP2A-PR55B|PR55-BETA|SCA12	protein phosphatase 2, regulatory subunit B, beta	protein-coding
chr18	24070556	24070847	400	Intergenic	RLTR13E|LTR|ERVK	-49930	NM_021559	59057	Mm.417427	NM_021559	ENSMUSG00000051469	Zfp24	3526401F17Rik|5033419P20Rik|AI480505|AI642085|AL024422|KOX17|ZF-12|Zfp191|Znf191|Znf24|Znp191	zinc finger protein 24	protein-coding
chr8	120408012	120408455	400	Intergenic	Intergenic	-80633	NM_198671	382034	Mm.334856	NM_198671	ENSMUSG00000031822	Gse1	2210013I18Rik|mKIAA0182	genetic suppressor element 1, coiled-coil protein	protein-coding
chr13	75702826	75703157	400	Intergenic	RMER4A|LTR|ERVK	-4493	NM_138953	192657	Mm.21288	NM_138953	ENSMUSG00000001542	Ell2	-	elongation factor RNA polymerase II 2	protein-coding
chr7	41512236	41512559	400	Intergenic	Intergenic	-12507	NM_001033530	101835	Mm.370336	NM_001033530	ENSMUSG00000074166	AW146154	AI451288	expressed sequence AW146154	protein-coding
chr15	9212997	9213441	400	Intergenic	RLTR13G|LTR|ERVK	-57794	NM_001285980	27401	Mm.35584	NM_013787	ENSMUSG00000054115	Skp2	4930500A04Rik|FBXL1|FWD1|p45	S-phase kinase-associated protein 2 (p45)	protein-coding	Skp2
chr7	31591175	31591512	399	Intergenic	MMERVK9E_I-int|LTR|ERVK	114411	NM_001198871	100043836	Mm.296883	NM_001198871	ENSMUSG00000094053	Scgb2b7	Abpbg7|Gm4684	secretoglobin, family 2B, member 7	protein-coding
chr11	3954894	3955166	399	Intergenic	MMERVK9C_I-int|LTR|ERVK	-8945	NM_022889	64934	Mm.28659	NM_022889	ENSMUSG00000020430	Pes1	-	pescadillo ribosomal biogenesis factor 1	protein-coding
chr1	51536005	51536596	399	Intergenic	PB1D7|SINE|Alu	-57901	NM_001310549	109019	Mm.196290	NM_028696	ENSMUSG00000026107	Nabp1	4930434H03Rik|4930442A21Rik|4930488J04Rik|4933440J18Rik|5830411E10Rik|AI852561|Nbp1|Obfc2a|Ssb2	nucleic acid binding protein 1	protein-coding
chr6	115685443	115685758	399	Intergenic	RLTR17|LTR|ERVK	-8965	NM_029780	110157	Mm.184163	NM_029780	ENSMUSG00000000441	Raf1	6430402F14Rik|AA990557|BB129353|Craf1|D830050J10Rik|Raf-1|c-Raf|v-Raf	v-raf-leukemia viral oncogene 1	protein-coding		Raf1
chr13	8763335	8763613	399	intron (NR_110345, intron 10 of 10)	MMETn-int|LTR|ERVK	107570	NM_172445	207615	Mm.284654	NM_172445	ENSMUSG00000021147	Wdr37	-	WD repeat domain 37	protein-coding
chr3	27935658	27936016	399	Intergenic	Intergenic	-2843	NM_001164056	18805	Mm.212039	NM_008875	ENSMUSG00000027695	Pld1	AA536939|C85393|Pld1a|Pld1b|mPLD1	phospholipase D1	protein-coding
chr7	38398329	38398758	399	Intergenic	Intergenic	-127195	NM_025390	66161	Mm.22284	NM_025390	ENSMUSG00000030423	Pop4	1110023P21Rik|Rpp29	processing of precursor 4, ribonuclease P/MRP family, (S. cerevisiae)	protein-coding
chr4	147697189	147697507	398	intron (NM_001127188, intron 1 of 3)	intron (NM_001127188, intron 1 of 3)	5283	NM_001127188	100503584	Mm.276881	NM_001127188	ENSMUSG00000062518	Zfp534	Gm13159|OTTMUSG00000010681	zinc finger protein 534	protein-coding
chr19	27904695	27905065	398	intron (NM_011265, intron 1 of 16)	intron (NM_011265, intron 1 of 16)	78068	NM_001166414	19726	Mm.313321	NM_011265	ENSMUSG00000040929	Rfx3	C230093O12Rik|MRFX3	regulatory factor X, 3 (influences HLA class II expression)	protein-coding
chr13	20600260	20600644	398	intron (NM_198093, intron 6 of 6)	intron (NM_198093, intron 6 of 6)	127462	NM_198093	140580	Mm.342392	NM_080288	ENSMUSG00000041112	Elmo1	6330578D22Rik|C230095H21Rik|CED-12	engulfment and cell motility 1	protein-coding
chr10	32640220	32640670	398	intron (NM_001013411, intron 1 of 6)	intron (NM_001013411, intron 1 of 6)	249470	NM_001013411	432450	Mm.49665	NM_001013411	ENSMUSG00000069670	Nkain2	6330571D19Rik|AW455467|Tcba1	Na+/K+ transporting ATPase interacting 2	protein-coding
chr14	26254083	26254488	398	Intergenic	RLTR13D6|LTR|ERVK	-7973	NM_183389	278672	Mm.428840	NM_183389	ENSMUSG00000048502	Duxbl1	1110051B16Rik|Duxbl|Duxl	double homeobox B-like 1	protein-coding
chr8	125479373	125479793	398	intron (NM_001081337, intron 3 of 20)	intron (NM_001081337, intron 3 of 20)	13127	NM_001081337	244668	Mm.271668	NM_001081337	ENSMUSG00000001995	Sipa1l2	BC058408|mKIAA1389	signal-induced proliferation-associated 1 like 2	protein-coding
chr5	97226402	97226830	398	Intergenic	Intergenic	-115020	NM_198422	231474	Mm.332505	NM_198422	ENSMUSG00000055725	Paqr3	6330415A20Rik|AY424292|RKTG	progestin and adipoQ receptor family member III	protein-coding
chr17	66457310	66457611	398	Intergenic	RLTR9A|LTR|ERVK	-7710	NM_001114098	68617	Mm.33421	NM_172963	ENSMUSG00000052105	Mtcl1	1110012J17Rik|Ccdc165|D130071O13|Kiaa0802|Soga2|mKIAA0802|t8219b25	microtubule crosslinking factor 1	protein-coding
chr8	35269007	35269554	398	Intergenic	Intergenic	-106461	NM_177741	244416	Mm.247126	NM_177741	ENSMUSG00000046794	Ppp1r3b	6430576E21|AW821953|GL|PTG	protein phosphatase 1, regulatory (inhibitor) subunit 3B	protein-coding
chr12	4295323	4295656	397	exon (NM_010881, exon 12 of 23)	exon (NM_010881, exon 12 of 23)	-61195	NM_134046	52504	Mm.70546	NM_134046	ENSMUSG00000020652	Cenpo	2810429O05Rik|8430427C03Rik|D12Ertd482e	centromere protein O	protein-coding
chr10	34446942	34447335	397	Intergenic	RLTR31B2|LTR|ERVK	-28587	NM_001347463	319638	Mm.73467	NM_176968	ENSMUSG00000039480	Nt5dc1	6030401B09Rik|AW987726|Nt5c2l1	5'-nucleotidase domain containing 1	protein-coding
chr6	55169852	55170160	397	TTS (NM_009349)	TTS (NM_009349)	4984	NM_009349	21743	Mm.299	NM_009349	ENSMUSG00000003477	Inmt	Temt	indolethylamine N-methyltransferase	protein-coding
chr17	52642824	52643216	397	intron (NM_001031811, intron 1 of 15)	Tigger11a|DNA|TcMar-Tigger	40311	NM_001031811	211468	Mm.399068	NM_001031811	ENSMUSG00000035580	Kcnh8	C130090D05Rik|ELK|ELK1|ELK3|Kv12.1	potassium voltage-gated channel, subfamily H (eag-related), member 8	protein-coding
chr3	121387515	121387808	397	Intergenic	RLTR11B|LTR|ERVK	-38880	NM_028044	71994	Mm.275555	NM_028044	ENSMUSG00000053931	Cnn3	1600014M03Rik|C85854|Calpo3	calponin 3, acidic	protein-coding
chr9	52278311	52278650	397	Intergenic	Intergenic	-110369	NM_001162921	244871	Mm.295686	NM_001162921	ENSMUSG00000035164	Zc3h12c	A230108E06|C230027N18Rik|mKIAA1726	zinc finger CCCH type containing 12C	protein-coding
chr12	41386710	41387086	397	intron (NM_053122, intron 4 of 6)	intron (NM_053122, intron 4 of 6)	99159	NM_001271709	16981	Mm.404786	NM_010733	ENSMUSG00000036295	Lrrn3	NLRR-3	leucine rich repeat protein 3, neuronal	protein-coding
chr10	39106916	39107242	397	intron (NM_010681, intron 37 of 37)	ORR1C2|LTR|ERVL-MaLR	26816	NM_183254	66337	Mm.45187	NM_183254	ENSMUSG00000051736	Fam229b	1700025K23Rik	family with sequence similarity 229, member B	protein-coding
chr15	5991956	5992440	397	Intergenic	RLTR13G|LTR|ERVK	-307591	NM_001008702	13132	Mm.240830	NM_023118	ENSMUSG00000022150	Dab2	5730435J12Rik|AA960054|AI957090|D15Wsu122e|D630005B22Rik|Doc-2|Doc2|p96	disabled 2, mitogen-responsive phosphoprotein	protein-coding
chr8	120509173	120509494	396	intron (NM_198671, intron 1 of 15)	intron (NM_198671, intron 1 of 15)	20467	NM_198671	382034	Mm.334856	NM_198671	ENSMUSG00000031822	Gse1	2210013I18Rik|mKIAA0182	genetic suppressor element 1, coiled-coil protein	protein-coding
chr15	15617991	15618296	396	Intergenic	RLTR25B|LTR|ERVK	-1159958	NM_009869	12565	Mm.439758	NM_009869	ENSMUSG00000025370	Cdh9	-	cadherin 9	protein-coding
chr9	86740007	86740300	396	Intergenic	Intergenic	-3480	NM_178738	244954	Mm.257629	NM_178738	ENSMUSG00000033491	Prss35	6030424L22Rik|P3D9	protease, serine 35	protein-coding
chr1	119634866	119635210	396	intron (NM_145506, intron 2 of 24)	intron (NM_145506, intron 2 of 24)	13962	NM_001113416	226352	Mm.253156	NM_145506	ENSMUSG00000026383	Epb41l5	1700030C16Rik|AL022914|BE37|E230025E14Rik|Epb4.1l5|Lulu1|NBL5	erythrocyte membrane protein band 4.1 like 5	protein-coding
chr8	83159764	83160155	395	Intergenic	Intergenic	-5393	NM_001111304	71310	Mm.24031	NM_027758	ENSMUSG00000031709	Tbc1d9	4933431N12Rik|AI847101|AW490653|C76116	TBC1 domain family, member 9	protein-coding
chr8	114116076	114116417	395	Intergenic	Intergenic	-17328	NM_001290181	67528	Mm.27889	NM_024437	ENSMUSG00000031767	Nudt7	1300007B24Rik|2210404C19Rik	nudix (nucleoside diphosphate linked moiety X)-type motif 7	protein-coding
chr19	23357317	23357635	395	intron (NM_174857, intron 7 of 13)	GSAT_MM|Satellite|Satellite	-83579	NM_153808	226026	Mm.23267	NM_153808	ENSMUSG00000024943	Smc5	MLZ-453|SMC-5|Smc5l1|mKIAA0594|mSMC5	structural maintenance of chromosomes 5	protein-coding
chr7	49527494	49527778	395	intron (NM_175272, intron 11 of 37)	intron (NM_175272, intron 11 of 37)	109199	NM_001005232	13172	Mm.307176	NM_001005232	ENSMUSG00000030507	Dbx1	AI426026|Dbx	developing brain homeobox 1	protein-coding
chr7	83376759	83377260	395	Intergenic	MLT2D|LTR|ERVL	-207922	NM_177695	233424	Mm.486619	NM_177695	ENSMUSG00000038540	Tmc3	9030203A06	transmembrane channel-like gene family 3	protein-coding
chr9	90833748	90834481	395	Intergenic	Intergenic	531685	NM_009573	22771	Mm.335350	NM_009573	ENSMUSG00000032368	Zic1	ZIC|ZNF201	zinc finger protein of the cerebellum 1	protein-coding
chr4	83519174	83519503	395	Intergenic	B1F1|SINE|Alu	-6207	NM_001081012	320226	Mm.180032	NM_029117	ENSMUSG00000052407	Ccdc171	4930418J05Rik|4930473A06Rik|A330015D16Rik	coiled-coil domain containing 171	protein-coding
chr9	37485237	37485576	395	Intergenic	Intergenic	-3915	NM_146222	235184	Mm.127892	NM_146222	ENSMUSG00000042138	Msantd2	2810450G17Rik|9530092B10Rik	Myb/SANT-like DNA-binding domain containing 2	protein-coding
chr17	70403770	70404194	395	intron (NM_001347411, intron 3 of 14)	intron (NM_001347411, intron 3 of 14)	-20810	NM_027712	224997	Mm.311840	NM_027712	ENSMUSG00000003279	Dlgap1	4933422O14Rik|9630002F18|AI845682|AI848168|BB075781|D17Bwg0511e|GKAP/SAPAP|GKPA/SAPAP|Gkap|Sapap1|mKIAA4162	discs, large (Drosophila) homolog-associated protein 1	protein-coding
chr2	66960083	66960405	394	Intergenic	RMER6D|LTR|ERVK	-175334	NM_009135	20272	Mm.38127	NM_009135	ENSMUSG00000034810	Scn7a	1110034K09Rik|AI642000|NaG|Nav2|Nav2.3|Nax|Scn6a	sodium channel, voltage-gated, type VII, alpha	protein-coding
chrX	13114597	13114965	394	intron (NM_009481, intron 13 of 44)	intron (NM_009481, intron 13 of 44)	43283	NM_009481	22284	Mm.242646	NM_009481	ENSMUSG00000031010	Usp9x	5730589N07Rik|AA407302|AA407699|AL022658|AL022749|Dffrx|FAF-X|Fafl	ubiquitin specific peptidase 9, X chromosome	protein-coding
chr3	34007619	34008003	394	Intergenic	RLTR9A3|LTR|ERVK	-12268	NM_008053	14359	Mm.259021	NM_008053	ENSMUSG00000027680	Fxr1	1110050J02Rik|9530073J07Rik|AI851072|Fxr1h|Fxr1p	fragile X mental retardation gene 1, autosomal homolog	protein-coding
chr6	122608439	122608797	394	intron (NM_008108, intron 1 of 1)	intron (NM_008108, intron 1 of 1)	1469	NM_008108	14562	Mm.299742	NM_008108	ENSMUSG00000030117	Gdf3	C78318|Gdf-3|Vgr-2|Vgr2|ecat9	growth differentiation factor 3	protein-coding
chr1	9701945	9702293	394	Intergenic	RLTR12C|LTR|ERVK	-1910	NM_008651	17864	Mm.479	NM_008651	ENSMUSG00000025912	Mybl1	A-myb|G1-419-6|repro9	myeloblastosis oncogene-like 1	protein-coding
chr4	140002060	140002405	394	Intergenic	Intergenic	-34206	NM_173427	242721	Mm.60400	NM_173427	ENSMUSG00000078234	Klhdc7a	B230308G19Rik	kelch domain containing 7A	protein-coding
chr7	127224092	127224404	394	Intergenic	BGLII_Mus|LTR|ERVK	-5803	NM_017461	54204	Mm.18	NM_017461	ENSMUSG00000000486	2023-09-01	Diff6|Pnutl3	septin 1	protein-coding
chr18	36415530	36415899	394	intron (NM_026027, intron 3 of 3)	intron (NM_026027, intron 3 of 3)	38781	NM_026027	67199	Mm.30184	NM_026027	ENSMUSG00000024346	Pfdn1	2700086I23Rik|AA408327|AU044714	prefoldin 1	protein-coding
chr12	110837305	110837670	394	intron (NM_011973, intron 1 of 11)	intron (NM_011973, intron 1 of 11)	3452	NM_011973	26448	Mm.140948	NM_011973	ENSMUSG00000056458	Mok	RAGE1|Rage|Stk30	MOK protein kinase	protein-coding
chr16	6964856	6965218	393	intron (NM_021477, intron 5 of 16)	intron (NM_021477, intron 5 of 16)	-104798	NM_183188	268859	Mm.370334	NM_021477	ENSMUSG00000008658	Rbfox1	A2bp|A2bp1|Hrnbp1|fox-1	RNA binding protein, fox-1 homolog (C. elegans) 1	protein-coding
chr15	60839803	60840272	393	Intergenic	Intergenic	-14957	NM_001162926	399603	Mm.411968	NM_207269	ENSMUSG00000072568	Fam84b	BF642811|D330050I23Rik	family with sequence similarity 84, member B	protein-coding
chr4	86183729	86184034	393	intron (NM_029967, intron 4 of 27)	intron (NM_029967, intron 4 of 27)	129966	NM_029967	77739	Mm.331690	NM_029967	ENSMUSG00000066113	Adamtsl1	5930437A14Rik|6720426B09Rik|ADAMTSL-1	ADAMTS-like 1	protein-coding
chr14	12107407	12107820	393	intron (NM_008981, intron 6 of 29)	RLTR9E|LTR|ERVK	-82330	NM_001347593	19270	Mm.431266	NM_008981	ENSMUSG00000021745	Ptprg	5430405N12Rik|AW046354|AW549872|RPTPgamma	protein tyrosine phosphatase, receptor type, G	protein-coding
chr1	177753498	177753820	393	TTS (NM_027077)	TTS (NM_027077)	23845	NM_027077	69428	Mm.84467	NM_027077	ENSMUSG00000015962	1700016C15Rik	-	RIKEN cDNA 1700016C15 gene	protein-coding
chr7	19741705	19742173	393	intron (NM_008990, intron 1 of 8)	intron (NM_008990, intron 1 of 8)	7634	NM_008990	19294	Mm.4341	NM_008990	ENSMUSG00000062300	Nectin2	AI325026|AI987993|Cd112|MPH|Pvr|Pvrl2|Pvs|nectin-2	nectin cell adhesion molecule 2	protein-coding
chr17	80151412	80151678	393	intron (NM_176963, intron 4 of 6)	ORR1D1|LTR|ERVL-MaLR	24074	NM_176963	319625	Mm.29098	NM_176963	ENSMUSG00000035473	Galm	A530057M15Rik|AU015645|AU020959	galactose mutarotase	protein-coding
chr16	93789087	93789467	393	intron (NM_027293, intron 26 of 36)	(CCCTAA)n|Simple_repeat|Simple_repeat	-42844	NM_001045529	338467	Mm.287329	NM_001045529	ENSMUSG00000039456	Morc3	1110051N18Rik|AI452146|BF318192|D16Jhu32e|NXP2|Zcwcc3	microrchidia 3	protein-coding
chr1	110774919	110775237	393	Intergenic	RLTR9E|LTR|ERVK	202294	NM_001081386	227485	Mm.322070	NM_001081386	ENSMUSG00000047216	Cdh19	-	cadherin 19, type 2	protein-coding
chr4	117189699	117190296	392	Intergenic	U5|snRNA|snRNA	-7373	NM_134471	73804	Mm.247651	NM_134471	ENSMUSG00000028678	Kif2c	4930402F02Rik|ESTM5|Knsl6|MCAK|X83316	kinesin family member 2C	protein-coding
chr7	118749603	118749930	392	intron (NM_027815, intron 5 of 30)	intron (NM_027815, intron 5 of 30)	9495	NM_027815	71517	Mm.213298	NM_027815	ENSMUSG00000030982	9030624J02Rik	2610029J22Rik	RIKEN cDNA 9030624J02 gene	protein-coding
chr6	37857507	37857895	392	Intergenic	MER21C|LTR|ERVL	-13110	NM_145076	21848	Mm.41063	NM_145076	ENSMUSG00000029833	Trim24	A130082H20Rik|AI447469|D430004I05Rik|TIF1|TIF1-alpha|TIF1alpha|Tif1a	tripartite motif-containing 24	protein-coding
chr17	33599914	33600235	391	intron (NM_053214, intron 21 of 27)	intron (NM_053214, intron 21 of 27)	-29018	NM_026712	328801	Mm.181488	NM_026712	ENSMUSG00000073423	Zfp414	0610030H11Rik|Znf414	zinc finger protein 414	protein-coding
chr5	34439829	34440244	391	intron (NM_001243123, intron 8 of 20)	intron (NM_001243123, intron 8 of 20)	70103	NM_001243123	231128	Mm.286885	NM_001030306	ENSMUSG00000037210	Fam193a	-	family with sequence similarity 193, member A	protein-coding
chr18	55939345	55939743	391	Intergenic	GSAT_MM|Satellite|Satellite	-492588	NM_026240	107022	Mm.24356	NM_026240	ENSMUSG00000001700	Gramd3	9030613F08Rik|9130427A09Rik|AW061306|NS3TP2	GRAM domain containing 3	protein-coding
chr16	35830112	35830503	391	Intergenic	RLTR17|LTR|ERVK	41075	NM_001039530	547253	Mm.244406	NM_001039530	ENSMUSG00000034422	Parp14	1600029O10Rik|ARTD8|BC021340|CoaSt6|mKIAA1268	poly (ADP-ribose) polymerase family, member 14	protein-coding
chr9	10449120	10449508	391	intron (NM_001033359, intron 2 of 20)	ORR1C1|LTR|ERVL-MaLR	455412	NM_001033359	244682	Mm.187021	NM_001033359	ENSMUSG00000039488	Cntn5	6720426O10Rik|A830025P08Rik|Gm507|NB-2	contactin 5	protein-coding
chr6	108071009	108071298	390	intron (NM_178391, intron 1 of 1)	intron (NM_178391, intron 1 of 1)	6108	NM_178391	74729	Mm.56539	NM_178391	ENSMUSG00000034639	Setmar	5830404F24Rik|Etet2	SET domain without mariner transposase fusion	protein-coding
chrY	90784723	90785252	390	promoter-TSS (NR_137282)	promoter-TSS (NR_137282)	-455	NR_137282	170942	Mm.76062	NM_133362	ENSMUSG00000096768	Erdr1	edr	erythroid differentiation regulator 1	protein-coding
chr2	98844309	98844670	390	Intergenic	RLTR13D6|LTR|ERVK	1376832	NM_001289744	241568	Mm.241682	NM_178725	ENSMUSG00000050587	Lrrc4c	6430556C10Rik|NGL-1	leucine rich repeat containing 4C	protein-coding
chr14	28512809	28513165	389	intron (NM_001256224, intron 2 of 4)	intron (NM_001256224, intron 2 of 4)	1582	NM_001256224	22418	Mm.287544	NM_009524	ENSMUSG00000021994	Wnt5a	8030457G12Rik|Wnt-5a	wingless-type MMTV integration site family, member 5A	protein-coding
chr5	3293647	3294045	389	Intergenic	BGLII_A|LTR|ERVK	-50047	NM_009873	12571	Mm.31672	NM_009873	ENSMUSG00000040274	Cdk6	AI504062|Crk2	cyclin-dependent kinase 6	protein-coding
chr2	104855820	104856153	389	Intergenic	Intergenic	-6136	NM_178695	228413	Mm.259609	NM_178695	ENSMUSG00000027171	Prrg4	9930111I18Rik|TMG4	proline rich Gla (G-carboxyglutamic acid) 4 (transmembrane)	protein-coding
chr4	6115986	6116383	389	Intergenic	RLTR13D6|LTR|ERVK	-74921	NM_026534	68053	Mm.404043	NM_026534	ENSMUSG00000028243	Ubxn2b	3110003A22Rik|6430407D20Rik|AI451665|p37	UBX domain protein 2B	protein-coding
chr13	63541501	63541836	389	intron (NM_001328514, intron 8 of 23)	intron (NM_001328514, intron 8 of 23)	24067	NM_008957	19206	Mm.228798	NM_008957	ENSMUSG00000021466	Ptch1	A230106A15Rik|Ptc|Ptc1|Ptch|mes	patched 1	protein-coding
chr15	83895969	83896455	389	intron (NM_001161628, intron 7 of 14)	intron (NM_001161628, intron 7 of 14)	23161	NM_001161629	77627	Mm.196288	NM_029946	ENSMUSG00000022441	Efcab6	4931407K02Rik|4932408N08Rik|bM150J22.2|mKIAA1672	EF-hand calcium binding domain 6	protein-coding
chr15	75889570	75889843	389	promoter-TSS (NM_001282443)	promoter-TSS (NM_001282443)	-983	NM_001282443	223645		NM_001282443	ENSMUSG00000098678	Mroh6	Gm19570	maestro heat-like repeat family member 6	protein-coding
chr14	122467850	122468290	389	Intergenic	Intergenic	-2412	NM_022987	65100	Mm.390761	NM_022987	ENSMUSG00000041703	Zic5	1700049L20Rik|Opr	zinc finger protein of the cerebellum 5	protein-coding
chr11	7423469	7423859	388	Intergenic	Intergenic	-209741	NM_008343	16009	Mm.29254	NM_008343	ENSMUSG00000020427	Igfbp3	AI649005|IGFBP-3|IGgfbp3	insulin-like growth factor binding protein 3	protein-coding
chrX	151041258	151041584	388	Intergenic	RLTR9D2|LTR|ERVK	-5749	NM_008001	14163	Mm.8142	NM_008001	ENSMUSG00000025265	Fgd1	ZFYVE3	FYVE, RhoGEF and PH domain containing 1	protein-coding		Fgd1
chr10	18090747	18091070	388	intron (NM_009048, intron 2 of 19)	RLTR11A|LTR|ERVK	34968	NM_009048	19707	Mm.4479	NM_009048	ENSMUSG00000019854	Reps1	BB161292	RalBP1 associated Eps domain containing protein	protein-coding
chr2	22044985	22045382	388	Intergenic	RMER16-int|LTR|ERVK	-182320	NM_148413	667663	Mm.330033	NM_148413	ENSMUSG00000025716	Myo3a	9030416P08Rik	myosin IIIA	protein-coding
chr12	76965091	76965419	388	Intergenic	Intergenic	-3007	NM_001146176	17187	Mm.268548	NM_008558	ENSMUSG00000059436	Max	AA960152|AI875693|bHLHd4|bHLHd5|bHLHd6|bHLHd7|bHLHd8	Max protein	protein-coding
chr4	3201198	3201522	388	Intergenic	RLTR11A2|LTR|ERVK	-16055	NM_001167535	100312471	Mm.377218	NM_001167535	ENSMUSG00000095982	Vmn1r3	Gm11778|OTTMUSG00000004181	vomeronasal 1 receptor 3	protein-coding
chr13	97282742	97283217	388	Intergenic	Intergenic	41874	NM_007930	13803	Mm.241073	NM_007930	ENSMUSG00000041773	Enc1	Nrpb|PIG10	ectodermal-neural cortex 1	protein-coding
chr3	159614972	159615322	388	intron (NM_029987, intron 9 of 14)	intron (NM_029987, intron 9 of 14)	15966	NM_029987	19892	Mm.131708	NM_029987	ENSMUSG00000028174	Rpe65	65kDa|A930029L06Rik|LCA2|Mord1|RP20|rd12	retinal pigment epithelium 65	protein-coding
chr15	103163233	103163490	387	promoter-TSS (NM_027885)	promoter-TSS (NM_027885)	-77	NM_027885	71726	Mm.254820	NM_027885	ENSMUSG00000036061	Smug1	1200013B09Rik|A930006H09Rik|C85220	single-strand selective monofunctional uracil DNA glycosylase	protein-coding
chr4	88863682	88863986	387	Intergenic	RLTR13F|LTR|ERVK	13747	NM_010502	15962	Mm.57127	NM_010502	ENSMUSG00000095498	Ifna1	Ifa1	interferon alpha 1	protein-coding
chr18	84934324	84934632	387	promoter-TSS (NM_015798)	promoter-TSS (NM_015798)	-547	NM_015798	50764	Mm.28369	NM_015798	ENSMUSG00000034391	Fbxo15	AU019763|Fbx15|ecat3	F-box protein 15	protein-coding
chr3	22156327	22156804	387	intron (NM_030732, intron 2 of 15)	RLTR9E|LTR|ERVK	79913	NM_030732	81004	Mm.202966	NM_030732	ENSMUSG00000027630	Tbl1xr1	8030499H02Rik|A630076E03Rik|AW539987|C21|C230089I12Rik|DC42|Ira1|TBLR1	transducin (beta)-like 1X-linked receptor 1	protein-coding
chr16	35588017	35588303	387	intron (NM_013661, intron 1 of 21)	intron (NM_013661, intron 1 of 21)	46798	NM_013661	20357	Mm.42015	NM_013661	ENSMUSG00000052133	Sema5b	AI893641|SemG|Semag|mKIAA1445	sema domain, seven thrombospondin repeats (type 1 and type 1-like), transmembrane domain (TM) and short cytoplasmic domain, (semaphorin) 5B	protein-coding
chr7	19928479	19928790	387	Intergenic	RLTR11A|LTR|ERVK	-7491	NM_027514	52118	Mm.227506	NM_027514	ENSMUSG00000040511	Pvr	3830421F03Rik|CD155|D7Ertd458e|HVED|PVS|Taa1|Tage4|mE4|necl-5	poliovirus receptor	protein-coding
chr5	142800683	142800995	387	intron (NM_178242, intron 2 of 15)	intron (NM_178242, intron 2 of 15)	16548	NM_001122730	231861	Mm.354649	NM_178242	ENSMUSG00000039477	Tnrc18	BC025631|EG381742|Zfp469	trinucleotide repeat containing 18	protein-coding
chr1	3914083	3914487	387	Intergenic	Intergenic	-242787	NM_001011874	497097	Mm.454496	NM_001011874	ENSMUSG00000051951	Xkr4	AY534250|Gm210|XRG4|mKIAA1889	X-linked Kx blood group related 4	protein-coding
chr2	92143978	92144497	386	Intergenic	L1ME2|LINE|L1	-39945	NM_138755	192285	Mm.330408	NM_138755	ENSMUSG00000058318	Phf21a	80kDa|Bhc|Bhc80|D030065N23Rik|PFTF1	PHD finger protein 21A	protein-coding
chr17	29007986	29008667	386	promoter-TSS (NM_134115)	promoter-TSS (NM_134115)	-389	NM_134115	106504	Mm.439986	NM_134115	ENSMUSG00000024006	Stk38	5830476G13Rik|9530097A09Rik|AA617404|Ndr1	serine/threonine kinase 38	protein-coding
chr17	70747693	70748144	385	intron (NM_001347411, intron 9 of 14)	intron (NM_001347411, intron 9 of 14)	98859	NM_001164077	21815	Mm.101034	NM_009372	ENSMUSG00000047407	Tgif1	AA959811|AI462167|Tgif	TGFB-induced factor homeobox 1	protein-coding
chr8	96122349	96122728	385	Intergenic	Intergenic	-234173	NM_010325	14719	Mm.230169	NM_010325	ENSMUSG00000031672	Got2	AL022787|FABP-pm|Got-2|Kyat4|mAspAT	glutamatic-oxaloacetic transaminase 2, mitochondrial	protein-coding
chr5	20325381	20325683	385	intron (NM_001170746, intron 6 of 22)	intron (NM_001170746, intron 6 of 22)	418014	NM_015823	50791	Mm.332231	NM_015823	ENSMUSG00000040003	Magi2	AIP-1|Acvri1|Acvrinp1|Acvrip1|Magi-2|S-SCAM|mKIAA0705	membrane associated guanylate kinase, WW and PDZ domain containing 2	protein-coding
chr1	118004006	118004432	385	Intergenic	RLTR13D6|LTR|ERVK	306913	NM_011650	22099	Mm.426637	NM_011650	ENSMUSG00000026374	Tsn	2610034C24Rik|AU040286|C3PO|TB-RBP	translin	protein-coding
chr12	105224579	105224965	385	Intergenic	Intergenic	-2035	NR_110339	21432	Mm.18154	NM_009337	ENSMUSG00000041359	Tcl1	Tcl1a	T cell lymphoma breakpoint 1	protein-coding
chr15	65926305	65926834	385	intron (NM_001145096, intron 15 of 16)	RLTR13D6|LTR|ERVK	-14282	NM_010953	18256	Mm.41776	NM_010953	ENSMUSG00000015001	Oc90	Ocn-95|PLA2L|Pla2ll|oc95	otoconin 90	protein-coding
chr10	108286675	108287436	385	Intergenic	Intergenic	-45134	NM_054056	114774	Mm.391419	NM_054056	ENSMUSG00000035873	Pawr	2310001G03Rik|PAR4|Par-4	PRKC, apoptosis, WT1, regulator	protein-coding
chr18	20943693	20944041	385	promoter-TSS (NM_026301)	promoter-TSS (NM_026301)	-758	NM_026301	67664	Mm.45980	NM_026301	ENSMUSG00000033107	Rnf125	4930553F04Rik	ring finger protein 125	protein-coding	Rnf125
chr5	8424192	8424563	384	intron (NM_001289595, intron 1 of 10)	intron (NM_001289595, intron 1 of 10)	1539	NM_001289595	319653	Mm.146262	NM_178766	ENSMUSG00000054099	Slc25a40	B230315F11Rik	solute carrier family 25, member 40	protein-coding
chr16	44764321	44764688	384	Intergenic	Intergenic	-1232	NM_021325	57781	Mm.416152	NM_021325	ENSMUSG00000022667	Cd200r1	CD200R|Mox2r|OX2R	CD200 receptor 1	protein-coding
chr14	64408205	64408656	384	intron (NM_001253712, intron 1 of 5)	intron (NM_001253712, intron 1 of 5)	8526	NM_001253716	110265	Mm.26713	NM_026322	ENSMUSG00000054733	Msra	2310045J23Rik|6530413P12Rik|MSR-A	methionine sulfoxide reductase A	protein-coding
chr4	52660711	52661097	384	Intergenic	ORR1D1|LTR|ERVL-MaLR	64630	NM_026652	68274	Mm.85045	NM_026652	ENSMUSG00000028314	Toporsl	4930547C10Rik	topoisomerase I binding, arginine/serine-rich like	protein-coding
chr5	133744031	133744515	384	Intergenic	ORR1A4|LTR|ERVL-MaLR	-355475	NM_030719	80909	Mm.45218	NM_030719	ENSMUSG00000015944	Gatsl2	7530428J21Rik|AW742413|Gats|Gatsl1	GATS protein-like 2	protein-coding
chr13	9308839	9309237	384	intron (NM_001081426, intron 1 of 36)	intron (NM_001081426, intron 1 of 36)	32513	NM_001081426	208440	Mm.217326	NM_172459	ENSMUSG00000048264	Dip2c	2900024P20Rik|9630044M06|mKIAA0934	disco interacting protein 2 homolog C	protein-coding
chr6	127769844	127770230	384	promoter-TSS (NM_201371)	promoter-TSS (NM_201371)	-878	NM_201371	381813	Mm.39750	NM_201371	ENSMUSG00000030350	Prmt8	Hrmt1l3|Hrmt1l4	protein arginine N-methyltransferase 8	protein-coding
chr10	19404327	19404678	384	Intergenic	Intergenic	47963	NM_053008	94222	Mm.156946	NM_053008	ENSMUSG00000045591	Olig3	Bhlhb7|bHLHe20|oligo3	oligodendrocyte transcription factor 3	protein-coding
chr11	75836115	75836451	384	intron (NM_029548, intron 5 of 7)	intron (NM_029548, intron 5 of 7)	-40223	NM_007873	13447	Mm.5137	NM_007873	ENSMUSG00000020848	Doc2b	-	double C2, beta	protein-coding
chr17	72881864	72882236	383	Intergenic	RLTR9A3|LTR|ERVK	-36255	NM_029999	77889	Mm.154109	NM_029999	ENSMUSG00000024063	Lbh	1810009F10Rik|6720416L16Rik	limb-bud and heart	protein-coding
chr13	67844638	67844938	383	Intergenic	RLTR9A|LTR|ERVK	12058	NM_001309373	102637366	Mm.121460	NM_001015506	ENSMUSG00000058246	Gm10037	EG328280|ENSMUSG00000058246|Rslcan24	predicted gene 10037	protein-coding
chr5	122453140	122453510	383	TTS (NM_009722)	TTS (NM_009722)	30881	NM_019805	56317	Mm.37341	NM_019805	ENSMUSG00000029466	Anapc7	APC7|AW545589	anaphase promoting complex subunit 7	protein-coding
chr8	24284068	24284376	383	Intergenic	Intergenic	154724	NM_026931	69068	Mm.25775	NM_026931	ENSMUSG00000056313	1810011O10Rik	1110065B09Rik|AW121743|AW321058	RIKEN cDNA 1810011O10 gene	protein-coding
chr3	86692755	86693109	383	intron (NM_001077687, intron 47 of 50)	RLTR16B_MM|LTR|ERVK	-144649	NM_011839	23937	Mm.389466	NM_011839	ENSMUSG00000057777	Mab21l2	-	mab-21-like 2 (C. elegans)	protein-coding
chr2	128211924	128212227	383	Intergenic	MamTip2|DNA|hAT-Tip100	84500	NM_001284410	12125	Mm.141083	NM_009754	ENSMUSG00000027381	Bcl2l11	1500006F24Rik|Bim|Bod|bcl2-L-11	BCL2-like 11 (apoptosis facilitator)	protein-coding		Bcl2l11
chr4	116782192	116782561	382	intron (NM_146151, intron 4 of 10)	intron (NM_146151, intron 4 of 10)	25183	NM_026654	68276	Mm.30534	NM_026654	ENSMUSG00000028688	Toe1	4930584N22Rik|4933424D16Rik|AI413517	target of EGR1, member 1 (nuclear)	protein-coding
chr6	92247369	92247817	382	Intergenic	Intergenic	-2943	NM_009426	22044	Mm.1363	NM_009426	ENSMUSG00000005892	Trh	Pro-TRH|Trf	thyrotropin releasing hormone	protein-coding
chr3	19234552	19235063	382	intron (NM_001122759, intron 7 of 12)	RLTR13G|LTR|ERVK	30201	NM_008802	18583	Mm.355614	NM_008802	ENSMUSG00000069094	Pde7a	AU015378|AW047537	phosphodiesterase 7A	protein-coding
chr5	86407186	86407636	382	Intergenic	RLTR9D|LTR|ERVK	-34024	NM_145561	231382	Mm.240139	NM_145561	ENSMUSG00000061259	Tmprss11d	AST|AsP|BC020151	transmembrane protease, serine 11d	protein-coding
chr7	123336162	123336639	381	intron (NM_001122641, intron 1 of 18)	intron (NM_001122641, intron 1 of 18)	33515	NM_001122642	70497	Mm.403318	NM_144529	ENSMUSG00000030766	Arhgap17	5730403H17Rik|Nadrin|Nadrin2|Rich1|Wbp15	Rho GTPase activating protein 17	protein-coding
chr1	35232542	35233075	381	Intergenic	L1MC|LINE|L1	382849	NM_175421	226971	Mm.292751	NM_145516	ENSMUSG00000026123	Plekhb2	2310009M15Rik|AU018239|Evt2|Phdc|evt-2	pleckstrin homology domain containing, family B (evectins) member 2	protein-coding
chr1	152942942	152943325	381	Intergenic	RLTR9A3|LTR|ERVK	-11968	NM_175460	226518	Mm.40548	NM_175460	ENSMUSG00000042751	Nmnat2	AI843915|D030041I09Rik|PNAT1|PNAT2	nicotinamide nucleotide adenylyltransferase 2	protein-coding		Nmnat2
chr11	120663633	120664076	381	Intergenic	L1MB5|LINE|L1	-3017	NM_175263	77583	Mm.32839	NM_175263	ENSMUSG00000042988	Notum	5730593N15Rik	notum pectinacetylesterase homolog (Drosophila)	protein-coding
chr6	112950315	112950775	381	Intergenic	Intergenic	-3279	NM_080448	259302	Mm.236401	NM_080448	ENSMUSG00000030257	Srgap3	AI452337|Arhgap14|D130026O08Rik|Gbi|MEGAP|WRP|mKIAA0411	SLIT-ROBO Rho GTPase activating protein 3	protein-coding
chr10	21130897	21131297	381	intron (NM_010848, intron 14 of 14)	intron (NM_010848, intron 14 of 14)	29887	NM_010848	17863	Mm.52109	NM_010848	ENSMUSG00000019982	Myb	AI550390|M16449|c-myb	myeloblastosis oncogene	protein-coding		Myb
chr14	99510196	99510535	381	Intergenic	Intergenic	211674	NM_009769	12224	Mm.30262	NM_009769	ENSMUSG00000005148	Klf5	4930520J07Rik|Bteb2|CKLF|IKLF	Kruppel-like factor 5	protein-coding		Klf5
chr5	135643431	135643810	381	3' UTR (NM_146002, exon 4 of 4)	3' UTR (NM_146002, exon 4 of 4)	10966	NM_146002	215160	Mm.295438	NM_031398	ENSMUSG00000039917	Rhbdd2	0610011L13Rik|AI480532|Rhbdl7|Usmg1	rhomboid domain containing 2	protein-coding
chr8	90244819	90245110	381	Intergenic	Intergenic	103288	NM_172913	244579	Mm.302755	NM_172913	ENSMUSG00000043668	Tox3	500-9|BC052044|C230068E13|CAGF9|Tnrc9	TOX high mobility group box family member 3	protein-coding
chr14	66762705	66763108	380	intron (NM_001271761, intron 2 of 2)	intron (NM_001271761, intron 2 of 2)	105694	NM_009955	12934	Mm.352648	NM_009955	ENSMUSG00000022048	Dpysl2	AI851130|Crmp2|DRP2|Musunc33|TOAD-64|Ulip2	dihydropyrimidinase-like 2	protein-coding
chr4	154682399	154682889	380	Intergenic	RMER16A3|LTR|ERVK	-14777	NM_028513	73353	Mm.30958	NM_028513	ENSMUSG00000051276	Actrt2	1700052K15Rik|Arp-T2|Arpm2	actin-related protein T2	protein-coding
chr10	21826902	21827237	380	Intergenic	Intergenic	-55115	NM_001161845	20393	Mm.28405	NM_011361	ENSMUSG00000019970	Sgk1	Sgk	serum/glucocorticoid regulated kinase 1	protein-coding		Sgk1
chr2	157248173	157248535	380	intron (NM_001039557, intron 8 of 24)	intron (NM_001039557, intron 8 of 24)	-30744	NM_019642	20014	Mm.22130	NM_019642	ENSMUSG00000027642	Rpn2	1300012C06Rik|AV261018|Rpn-2	ribophorin II	protein-coding
chr9	27213051	27213398	380	Intergenic	(CCCTAA)n|Simple_repeat|Simple_repeat	-57803	NM_023277	83964	Mm.28770	NM_023277	ENSMUSG00000031990	Jam3	1110002N23Rik|JAM-3|JAM-C|Jcam3	junction adhesion molecule 3	protein-coding
chr3	34646229	34646594	379	intron (NR_015580, intron 3 of 4)	intron (NR_015580, intron 3 of 4)	-3584	NM_011443	20674	Mm.65396	NM_011443	ENSMUSG00000074637	Sox2	Sox-2|lcc|ysb	SRY (sex determining region Y)-box 2	protein-coding		Sox2
chr1	53581316	53581814	379	intron (NM_001252070, intron 22 of 65)	RLTR9D|LTR|ERVK	125219	NM_001252070	627872	Mm.184692	NM_001252070	ENSMUSG00000096141	Dnah7a	Dnahc7|Dnahc7a|Gm992	dynein, axonemal, heavy chain 7A	protein-coding
chr9	54857511	54857808	379	Intergenic	Intergenic	-6096	NM_022655	64602	Mm.208991	NM_022655	ENSMUSG00000032293	Ireb2	D9Ertd85e|Irp2	iron responsive element binding protein 2	protein-coding		Ireb2
chr5	5698895	5699248	379	Intergenic	RLTR11B|LTR|ERVK	-4503	NM_028734	74051	Mm.274956	NM_028734	ENSMUSG00000015653	Steap2	4921538B17Rik|AI930049|AW045895|IPCA-1|IPCA1|PCANAP1|STAMP1|STMP	six transmembrane epithelial antigen of prostate 2	protein-coding
chr8	54014094	54014637	379	Intergenic	RLTR13D6|LTR|ERVK	-63167	NM_009506	22341	Mm.1402	NM_009506	ENSMUSG00000031520	Vegfc	AW228853|VEGF-C	vascular endothelial growth factor C	protein-coding
chr14	23563207	23563557	379	intron (NM_001253366, intron 5 of 29)	intron (NM_001253366, intron 5 of 29)	440823	NM_010610	16531	Mm.343607	NM_010610	ENSMUSG00000063142	Kcnma1	5730414M22Rik|BKCa|MaxiK|Slo|Slo1|mSlo|mSlo1	potassium large conductance calcium-activated channel, subfamily M, alpha member 1	protein-coding
chr10	61828938	61829450	379	Intergenic	Intergenic	-45330	NM_207000	404634	Mm.272870	NM_207000	ENSMUSG00000020086	H2afy2	macroH2A2	H2A histone family, member Y2	protein-coding
chrX	84444018	84444346	379	intron (NM_007868, intron 50 of 78)	MMERVK9C_I-int|LTR|ERVK	-604113	NM_001314037	13405	Mm.275608	NM_007868	ENSMUSG00000045103	Dmd	DXSmh7|DXSmh9|Dp427|Dp71|dys|mdx|pke	dystrophin, muscular dystrophy	protein-coding
chr2	72515711	72516040	379	Intergenic	Intergenic	39656	NM_025866	66953	Mm.270676	NM_025866	ENSMUSG00000055612	Cdca7	2310021G01Rik|AU044109|JPO1	cell division cycle associated 7	protein-coding
chr4	130639992	130640411	378	Intergenic	ID_B1|SINE|B4	-23158	NM_030722	80912	Mm.440206	NM_030722	ENSMUSG00000028580	Pum1	AA517475|Pumm|mKIAA0099	pumilio RNA-binding family member 1	protein-coding
chr1	118625431	118625843	378	Intergenic	Intergenic	-2308	NM_023755	81879	Mm.24621	NM_023755	ENSMUSG00000026380	Tfcp2l1	1810030F05Rik|4932442M07Rik|AA575098|Cp2l1|Crtr-1|D930018N21Rik|LBP-9|Tcfcp2l1	transcription factor CP2-like 1	protein-coding
chrX	137037513	137037842	377	intron (NM_001082412, intron 1 of 6)	intron (NM_001082412, intron 1 of 6)	625	NM_001082412	67062	Mm.276518	NM_001082412	ENSMUSG00000044348	Slc25a53	2310046F18Rik|2810402A17Rik|AI448995|AI841128|Mcart6	solute carrier family 25, member 53	protein-coding
chr6	5033257	5033585	377	intron (NM_181595, intron 2 of 15)	MT2B2|LTR|ERVL	130101	NM_181595	243725	Mm.332901	NM_181595	ENSMUSG00000032827	Ppp1r9a	2810430P21Rik|4930518N04Rik|5330407E15|A230094E16Rik|BB181831|NRB|mKIAA1222|neurabin-I	protein phosphatase 1, regulatory (inhibitor) subunit 9A	protein-coding
chr9	71763247	71763724	377	intron (NM_026599, intron 1 of 18)	intron (NM_026599, intron 1 of 18)	8117	NM_026599	68178	Mm.99961	NM_026599	ENSMUSG00000032232	Cgnl1	4933421H10Rik|9930020M10Rik|AI503810|Jacop	cingulin-like 1	protein-coding
chr1	119348483	119348851	377	Intergenic	Intergenic	73581	NM_008381	16324	Mm.3092	NM_008381	ENSMUSG00000037035	Inhbb	-	inhibin beta-B	protein-coding
chr8	92042970	92043341	377	Intergenic	Intergenic	-241501	NM_008393	16373	Mm.238044	NM_008393	ENSMUSG00000031734	Irx3	AI894186	Iroquois related homeobox 3	protein-coding
chr11	6895085	6895517	377	Intergenic	Intergenic	-168188	NM_009622	432530	Mm.259733	NM_009622	ENSMUSG00000020431	Adcy1	AC1|D11Bwg1392e|I-AC|brl|mKIAA4070	adenylate cyclase 1	protein-coding
chr1	89870602	89870993	377	intron (NM_001037136, intron 15 of 16)	intron (NM_001037136, intron 15 of 16)	60379	NM_010262	14472	Mm.204730	NM_010262	ENSMUSG00000034486	Gbx2	D130058E05Rik|Gbx-2|MMoxA|Stra7	gastrulation brain homeobox 2	protein-coding
chr6	129363954	129364307	377	3' UTR (NM_177686, exon 6 of 6)	3' UTR (NM_177686, exon 6 of 6)	13886	NM_177686	232413	Mm.90241	NM_177686	ENSMUSG00000053063	Clec12a	CLL-1|D230024O04|KLRL1|Micl	C-type lectin domain family 12, member a	protein-coding
chr10	118461090	118461450	377	Intergenic	Intergenic	20224	NM_008337	15978	Mm.240327	NM_008337	ENSMUSG00000055170	Ifng	IFN-g|Ifg	interferon gamma	protein-coding
chr4	133815702	133816332	377	Intergenic	Intergenic	58714	NM_001285506	20111	Mm.301827	NM_009097	ENSMUSG00000003644	Rps6ka1	Mapkapk-1a|Rsk|Rsk-1|Rsk1|S6K-alpha-1|p90-Rsk1|p90Rsk1|p90S6K|p90rsk	ribosomal protein S6 kinase polypeptide 1	protein-coding
chr4	32176437	32176944	377	Intergenic	Intergenic	212583	NM_009316	26409	Mm.258589	NM_009316	ENSMUSG00000028284	Map3k7	B430101B05|C87327|Tak1	mitogen-activated protein kinase kinase kinase 7	protein-coding		Map3k7
chr12	86932642	86932937	377	Intergenic	ID_B1|SINE|B4	-14252	NM_001289429	217732	Mm.22337	NM_173735	ENSMUSG00000034157	Cipc	2310044G17Rik|AI842544|AI853744|Kiaa1737|mKIAA1737	CLOCK interacting protein, circadian	protein-coding
chr10	80050877	80051598	376	intron (NR_110342, intron 2 of 6)	intron (NR_110342, intron 2 of 6)	-2251	NM_008162	625249	Mm.332810	NM_008162	ENSMUSG00000075706	Gpx4	GPx-4|GSHPx-4|PHGPx|mtPHGPx|snGPx	glutathione peroxidase 4	protein-coding		Gpx4
chr5	32437801	32438161	376	Intergenic	Intergenic	-20989	NM_172707	19046	Mm.241931	NM_172707	ENSMUSG00000014956	Ppp1cb	1200010B19	protein phosphatase 1, catalytic subunit, beta isoform	protein-coding
chr16	44280868	44281250	376	intron (NM_198034, intron 9 of 24)	intron (NM_198034, intron 9 of 24)	51779	NM_001159419	320007	Mm.242144	NM_198034	ENSMUSG00000022696	Sidt1	AW045928|B830021E24Rik	SID1 transmembrane family, member 1	protein-coding
chr1	54585529	54585891	376	Intergenic	Intergenic	-28026	NM_001163314	241062	Mm.103539	NM_175508	ENSMUSG00000073678	Pgap1	5033403E17Rik|9030223K07Rik|A530084K22|D230012E17Rik|oto	post-GPI attachment to proteins 1	protein-coding
chr8	111648762	111649225	376	intron (NM_001037665, intron 1 of 3)	MTE-int|LTR|ERVL-MaLR	5550	NM_001037665	22640	Mm.4184	NM_011742	ENSMUSG00000055835	Zfp1	Fnp-1|Zfp-1|mkr-1	zinc finger protein 1	protein-coding
chr2	77337867	77338231	375	Intergenic	RLTR25A|LTR|ERVK	-57457	NM_175465	228071	Mm.27120	NM_175465	ENSMUSG00000042272	Sestd1	1500031J16Rik|A930010O20|Solo/Trio8	SEC14 and spectrin domains 1	protein-coding
chr6	82302187	82302559	375	Intergenic	RLTR13D6|LTR|ERVK	-100102	NM_009313	21336	Mm.8055	NM_009313	ENSMUSG00000030043	Tacr1	Nk1r|Spr|Tac1r	tachykinin receptor 1	protein-coding
chr8	12545627	12545939	375	Intergenic	Intergenic	-27266	NM_024279	78634	Mm.116871	NM_024279	ENSMUSG00000010435	Spaca7	1700094C09Rik	sperm acrosome associated 7	protein-coding
chr3	53593883	53594234	375	intron (NM_172862, intron 2 of 23)	intron (NM_172862, intron 2 of 23)	63297	NM_172862	242022	Mm.38378	NM_172862	ENSMUSG00000037016	Frem2	6030440P17Rik|8430406N05Rik|Gm409|b2b1562Clo|my|ne|nv1	Fras1 related extracellular matrix protein 2	protein-coding
chrX	162505191	162505632	375	intron (NM_178256, intron 12 of 17)	intron (NM_178256, intron 12 of 17)	138247	NM_178256	194590	Mm.442441	NM_178256	ENSMUSG00000040855	Reps2	POB1	RALBP1 associated Eps domain containing protein 2	protein-coding
chr2	104588594	104588899	375	Intergenic	RLTR24|LTR|ERV1	-1738	NM_145529	228410	Mm.259876	NM_145529	ENSMUSG00000027176	Cstf3	4732468G05Rik|C79532|CstF-77	cleavage stimulation factor, 3' pre-RNA, subunit 3	protein-coding
chr1	56697386	56697854	375	Intergenic	CT-rich|Low_complexity|Low_complexity	-60169	NM_027661	71066	Mm.152656	NM_027661	ENSMUSG00000045336	Hsfy2	4933413G11Rik|Hspy2l	heat shock transcription factor, Y-linked 2	protein-coding
chrX	7764894	7765307	375	intron (NM_001271491, intron 1 of 8)	intron (NM_001271491, intron 1 of 8)	1059	NM_001271491	209446	Mm.249142	NM_172472	ENSMUSG00000000134	Tfe3	F830016E06Rik|Tcfe3|Tfe-3|bHLHe33	transcription factor E3	protein-coding
chr11	72576549	72576891	375	Intergenic	Intergenic	-26474	NM_029932	77577	Mm.46185	NM_029932	ENSMUSG00000020798	Spns3	9830002I17Rik	spinster homolog 3	protein-coding
chr3	79435038	79435353	374	intron (NM_001142953, intron 3 of 4)	intron (NM_001142953, intron 3 of 4)	89819	NM_001142953	100233207	Mm.373801	NM_001142953	ENSMUSG00000091685	Gm17359	-	predicted gene, 17359	protein-coding
chr15	12424300	12424725	374	intron (NM_001081064, intron 5 of 23)	intron (NM_001081064, intron 5 of 23)	103016	NM_025673	66629	Mm.157655	NM_025673	ENSMUSG00000022200	Golph3	4733401N08Rik|5730410D03Rik|AW413496	golgi phosphoprotein 3	protein-coding
chr16	24875658	24875966	374	intron (NM_001145954, intron 4 of 7)	intron (NM_001145954, intron 4 of 7)	153957	NM_001145954	210126	Mm.209385	NM_178665	ENSMUSG00000033306	Lpp	9430020K16Rik|AA959454|AU024130|B130055L10Rik|C79715|D630048H16	LIM domain containing preferred translocation partner in lipoma	protein-coding
chr10	91425552	91426048	374	Intergenic	RLTR13D6|LTR|ERVK	-254181	NM_001080130	21917	Mm.159684	NM_011605	ENSMUSG00000019961	Tmpo	5630400D24Rik|AI195756|AI606875|AW214352|AW547477|LAP2|TP	thymopoietin	protein-coding
chr5	111170378	111170754	373	intron (NM_001267622, intron 5 of 22)	intron (NM_001267622, intron 5 of 22)	-160131	NM_001301644	56305	Mm.200516	NM_019640	ENSMUSG00000050017	Pitpnb	PI-TP-beta	phosphatidylinositol transfer protein, beta	protein-coding
chr18	66414834	66415114	373	Intergenic	Intergenic	-43630	NM_021451	58801	Mm.271878	NM_021451	ENSMUSG00000024521	Pmaip1	Noxa	phorbol-12-myristate-13-acetate-induced protein 1	protein-coding
chr10	75649067	75649387	373	intron (NM_172549, intron 34 of 36)	intron (NM_172549, intron 34 of 36)	-5219	NM_027890	71733	Mm.247956	NM_027890	ENSMUSG00000006342	Susd2	1200011D11Rik	sushi domain containing 2	protein-coding
chr8	120375177	120375475	373	Intergenic	Intergenic	-113540	NM_198671	382034	Mm.334856	NM_198671	ENSMUSG00000031822	Gse1	2210013I18Rik|mKIAA0182	genetic suppressor element 1, coiled-coil protein	protein-coding
chr6	112603990	112604341	373	Intergenic	Intergenic	92505	NM_001167730	58186	Mm.103812	NM_021385	ENSMUSG00000030254	Rad18	2810024C04Rik|Rad18sc	RAD18 E3 ubiquitin protein ligase	protein-coding	Rad18
chr7	82842531	82843002	373	Intergenic	Intergenic	-24567	NM_175366	108797	Mm.306789	NM_175366	ENSMUSG00000057706	Mex3b	4931439A04Rik|M-04814|Rkhd3|mKIAA2009	mex3 RNA binding family member B	protein-coding
chr2	32162678	32163026	373	intron (NM_172661, intron 1 of 29)	intron (NM_172661, intron 1 of 29)	11704	NM_172661	227723	Mm.25504	NM_172661	ENSMUSG00000039262	Prrc2b	5830434P21Rik|AI173903|Bat2l|Bat2l1|D430039P21|mKIAA0515	proline-rich coiled-coil 2B	protein-coding
chr5	101538008	101538411	373	Intergenic	Intergenic	126502	NM_144955	18096	Mm.193072	NM_144955	ENSMUSG00000035187	Nkx6-1	NKX6A|Nkx6.1	NK6 homeobox 1	protein-coding
chr1	39902693	39903108	373	intron (NM_001252200, intron 2 of 31)	intron (NM_001252200, intron 2 of 31)	1987	NM_001252201	26921	Mm.491139	NM_008696	ENSMUSG00000026074	Map4k4	9430080K19Rik|AU043147|AU045934|AW046177|HGK|Nik	mitogen-activated protein kinase kinase kinase kinase 4	protein-coding
chr16	31890918	31891367	373	intron (NM_013900, intron 10 of 15)	intron (NM_013900, intron 10 of 15)	12332	NM_013900	30060	Mm.30988	NM_013900	ENSMUSG00000022780	Mfi2	CD228|MTf|Meltf	antigen p97 (melanoma associated) identified by monoclonal antibodies 133.2 and 96.5	protein-coding
chr4	138794393	138794805	373	Intergenic	Intergenic	18864	NM_011109	18782	Mm.71913	NM_011109	ENSMUSG00000041202	Pla2g2d	Splash|mGIID	phospholipase A2, group IID	protein-coding
chr8	79545988	79546285	372	Intergenic	RLTR9D|LTR|ERVK	-93540	NM_001256033	73945	Mm.34348	NM_001081164	ENSMUSG00000036990	Otud4	4930431L18Rik|AI449692|D8Ertd69e|mKIAA1046	OTU domain containing 4	protein-coding
chr10	61315346	61315760	372	Intergenic	Intergenic	17717	NM_011073	18646	Mm.240313	NM_011073	ENSMUSG00000037202	Prf1	Pfn|Pfp|Prf-1	perforin 1 (pore forming protein)	protein-coding
chr9	38874818	38875192	372	Intergenic	RLTR9A3|LTR|ERVK	-2173	NM_146815	258811	Mm.377701	NM_146815	ENSMUSG00000064333	Olfr926	MOR171-8	olfactory receptor 926	protein-coding
chr8	107860354	107860673	372	Intergenic	Intergenic	-272031	NM_010817	17463	Mm.18347	NM_010817	ENSMUSG00000039067	Psmd7	AW107203|Mov-34|Mov34	proteasome (prosome, macropain) 26S subunit, non-ATPase, 7	protein-coding
chr4	31354066	31354391	372	Intergenic	(CCCTAA)n|Simple_repeat|Simple_repeat	-609879	NM_172688	26409	Mm.258589	NM_009316	ENSMUSG00000028284	Map3k7	B430101B05|C87327|Tak1	mitogen-activated protein kinase kinase kinase 7	protein-coding		Map3k7
chr12	33427373	33427699	372	Intergenic	RLTR14-int|LTR|ERV1	-2088	NM_172253	28071	Mm.196472	NM_172253	ENSMUSG00000020561	Twistnb	2410173G11|2810024J17Rik|D16Wsu83e	twist basic helix-loop-helix transcription factor 1 neighbor	protein-coding
chr1	189013390	189013776	372	Intergenic	RLTR11C_MM|LTR|ERVK	-5743	NM_172650	226823	Mm.209880	NM_172650	ENSMUSG00000026608	Kctd3	4930438A20Rik|9330185B06|E330032J19Rik|NY-REN-45	potassium channel tetramerisation domain containing 3	protein-coding
chr18	23515540	23515882	371	intron (NM_001285817, intron 1 of 19)	intron (NM_001285817, intron 1 of 19)	18229	NM_001285817	13527	Mm.94371	NM_010087	ENSMUSG00000024302	Dtna	2210407P21Rik|DTN-A|Dtn|Gm19389|a-DB-1|adbn	dystrobrevin alpha	protein-coding
chr9	75376438	75376759	371	Intergenic	RLTR9A|LTR|ERVK	28840	NM_013479	12049	Mm.25988	NM_013479	ENSMUSG00000032191	Bcl2l10	AA420380|AU023065|Boo|C85687|Diva	Bcl2-like 10	protein-coding
chr16	20535129	20535457	371	promoter-TSS (NM_009679)	promoter-TSS (NM_009679)	-187	NM_001302970	11773	Mm.18946	NM_009679	ENSMUSG00000022841	Ap2m1	-	adaptor-related protein complex 2, mu 1 subunit	protein-coding
chr5	120833918	120834219	371	Intergenic	Intergenic	-13299	NM_145153	243262	Mm.105369	NM_145153	ENSMUSG00000053765	Oas1f	-	2'-5' oligoadenylate synthetase 1F	protein-coding
chr9	75463380	75463642	371	intron (NM_001039522, intron 11 of 11)	intron (NM_001039522, intron 11 of 11)	21987	NM_001039522	235497	Mm.41508	NM_001006122	ENSMUSG00000042487	Leo1	Gm185	Leo1, Paf1/RNA polymerase II complex component	protein-coding
chr13	66736384	66736832	371	Intergenic	G-rich|Low_complexity|Low_complexity	168742	NM_026219	67530	Mm.379136	NM_026219	ENSMUSG00000021520	Uqcrb	2210415M14Rik|QP-C|QPC|UQBC|UQBP|UQPC	ubiquinol-cytochrome c reductase binding protein	protein-coding
chr4	108635047	108635478	371	Intergenic	Intergenic	15306	NM_177045	319965	Mm.151129	NM_177045	ENSMUSG00000028582	Cc2d1b	A830039B04Rik|Freud2	coiled-coil and C2 domain containing 1B	protein-coding
chr12	31608161	31608486	371	intron (NM_007530, intron 5 of 6)	ORR1D1|LTR|ERVL-MaLR	26274	NM_007530	12033	Mm.242379	NM_007530	ENSMUSG00000020650	Bcap29	AW208404|Bap29	B cell receptor associated protein 29	protein-coding
chr2	155222310	155222596	371	intron (NM_008395, intron 24 of 24)	RLTR11B|LTR|ERVK	-14080	NR_111891	67068	Mm.23693	NM_025947	ENSMUSG00000047459	Dynlrb1	2010012N15Rik|2010320M17Rik|9430076K19Rik|AV124457|DNLC2A|Dncl2a|km23-1	dynein light chain roadblock-type 1	protein-coding
chr10	84755836	84756183	371	promoter-TSS (NM_001024918)	promoter-TSS (NM_001024918)	-39	NM_001024918	71137	Mm.79070	NM_027689	ENSMUSG00000020037	Rfx4	4933412G19Rik|NYD-sp10	regulatory factor X, 4 (influences HLA class II expression)	protein-coding
chrX	88158065	88158432	370	Intergenic	Intergenic	-42625	NM_001160403	331461	Mm.121680	NM_001160403	ENSMUSG00000052372	Il1rapl1	6330532G10Rik|C030039N24|IL1R8|IL1RAPL|MRX34|OPHN4|TIGIRR-2	interleukin 1 receptor accessory protein-like 1	protein-coding
chr8	83036802	83037185	370	intron (NM_177378, intron 5 of 6)	intron (NM_177378, intron 5 of 6)	-128359	NM_001111304	71310	Mm.24031	NM_027758	ENSMUSG00000031709	Tbc1d9	4933431N12Rik|AI847101|AW490653|C76116	TBC1 domain family, member 9	protein-coding
chr6	123697299	123697610	370	Intergenic	MMERVK9C_I-int|LTR|ERVK	-5367	NM_001104638	435916	Mm.469874	NM_001104638	ENSMUSG00000091620	Vmn2r23	EG435916	vomeronasal 2, receptor 23	protein-coding
chr14	78770401	78770743	370	Intergenic	Intergenic	-45483	NM_001081336	380921	Mm.89591	NM_001081336	ENSMUSG00000034731	Dgkh	5930402B05Rik|D130015C16|DGK	diacylglycerol kinase, eta	protein-coding
chrX	103985105	103985402	370	Intergenic	Intergenic	-3969	NM_011276	19820	Mm.427762	NM_011276	ENSMUSG00000056537	Rlim	AL022832|AW743871|Ha1r|Rlim1|Rnf12	ring finger protein, LIM domain interacting	protein-coding	Rlim
chr3	89826369	89826788	370	Intergenic	RLTR11B|LTR|ERVK	-4792	NM_172530	214547	Mm.225	NM_172530	ENSMUSG00000046280	She	9430022A14	src homology 2 domain-containing transforming protein E	protein-coding
chr3	61246508	61246830	370	Intergenic	Intergenic	-117838	NM_028712	74012	Mm.422674	NM_028712	ENSMUSG00000036894	Rap2b	4021402C18Rik|AA408554	RAP2B, member of RAS oncogene family	protein-coding
chr14	25974704	25975154	370	Intergenic	RLTR13D6|LTR|ERVK	-8076	NM_001177538	100039227	Mm.428840	NM_001177538	ENSMUSG00000072675	Duxbl2	ENSMUSG00000072675|Gm10394	double homeobox B-like 2	protein-coding
chrX	75882692	75883087	370	Intergenic	Intergenic	-7707	NM_001346519	102866	Mm.28777	NM_145629	ENSMUSG00000016382	Pls3	AI115446|AL024105	plastin 3 (T-isoform)	protein-coding
chr17	44472656	44473014	370	Intergenic	Intergenic	263341	NM_001271631	12393	Mm.391013	NM_009820	ENSMUSG00000039153	Runx2	AML3|Cbf|Cbfa-1|Cbfa1|LS3|Osf2|PEBP2aA|Pebp2a1|Pebpa2a	runt related transcription factor 2	protein-coding		Runx2
chr5	103931861	103932332	370	Intergenic	RLTR13D6|LTR|ERVK	-20867	NM_178741	246293	Mm.179871	NM_178741	ENSMUSG00000029312	Klhl8	2310001P09Rik|D5Ertd431e	kelch-like 8	protein-coding
chr13	65476506	65476806	370	Intergenic	Intergenic	197802	NM_178364	170936	Mm.151546	NM_178364	ENSMUSG00000021514	Zfp369	B930030B22Rik|D230020H11Rik|NRIF2	zinc finger protein 369	protein-coding
chr18	64334253	64334542	369	Intergenic	Intergenic	-5967	NM_194268	225631	Mm.234723	NM_194268	ENSMUSG00000045991	Onecut2	C730009D12|OC-2|Oc2	one cut domain, family member 2	protein-coding
chr8	74327528	74327952	369	Intergenic	RLTR9A3|LTR|ERVK	-545434	NM_027837	71597	Mm.158735	NM_027837	ENSMUSG00000031621	Isx	9130012O13Rik|Pix-1	intestine specific homeobox	protein-coding
chr5	110227388	110227881	369	Intergenic	ORR1B2|LTR|ERVL-MaLR	-3370	NM_027922	71782	Mm.288442	NM_027922	ENSMUSG00000029501	Ankle2	1110001J12Rik|AI661024|D5Ertd585e	ankyrin repeat and LEM domain containing 2	protein-coding
chr11	8723088	8723608	369	Intergenic	Intergenic	-58813	NM_001083587	319939	Mm.337820	NM_001083587	ENSMUSG00000020422	Tns3	BC023928|F830010I22Rik|TEM6|Tens1	tensin 3	protein-coding
chr12	41729816	41730105	369	intron (NM_053122, intron 6 of 6)	intron (NM_053122, intron 6 of 6)	-243903	NM_010733	16981	Mm.404786	NM_010733	ENSMUSG00000036295	Lrrn3	NLRR-3	leucine rich repeat protein 3, neuronal	protein-coding
chr7	133114960	133115356	369	intron (NM_009980, intron 1 of 10)	intron (NM_009980, intron 1 of 10)	8325	NM_009980	13017	Mm.246240	NM_009980	ENSMUSG00000030970	Ctbp2	AA407280|D7Ertd45e|Gtrgeo6|Ribeye	C-terminal binding protein 2	protein-coding
chr2	45158541	45158824	368	Intergenic	Intergenic	-45403	NM_015753	24136	Mm.440702	NM_015753	ENSMUSG00000026872	Zeb2	9130203F04Rik|D130016B08Rik|SIP1|Zfhx1b|Zfx1b|Zfxh1b	zinc finger E-box binding homeobox 2	protein-coding
chr14	63500250	63500684	368	intron (NM_021480, intron 1 of 8)	intron (NM_021480, intron 1 of 8)	8625	NM_021480	58865	Mm.354229	NM_021480	ENSMUSG00000021953	Tdh	-	L-threonine dehydrogenase	protein-coding
chr19	23075836	23076233	368	Intergenic	MTEb-int|LTR|ERVL-MaLR	-65192	NM_010638	16601	Mm.291595	NM_010638	ENSMUSG00000033863	Klf9	2310051E17Rik|AA589643|BTEB-1|Bteb1|ENSMUSG00000055440|Gm9971	Kruppel-like factor 9	protein-coding
chr2	89855642	89856038	368	Intergenic	RLTR28|LTR|ERVL	-10869	NM_010990	18347	Mm.246539	NM_010990	ENSMUSG00000075072	Olfr48	C3|IC3|MOR232-5	olfactory receptor 48	protein-coding
chr6	76639625	76640011	368	Intergenic	Intergenic	-602899	NM_028880	74342	Mm.292568	NM_028880	ENSMUSG00000060780	Lrrtm1	4632401D06Rik|AW125451	leucine rich repeat transmembrane neuronal 1	protein-coding
chr1	71035596	71035959	368	intron (NM_007525, intron 9 of 10)	intron (NM_007525, intron 9 of 10)	67195	NM_007525	12021	Mm.10764	NM_007525	ENSMUSG00000026196	Bard1	ENSMUSG00000060893|ENSMUSG00000073653	BRCA1 associated RING domain 1	protein-coding
chr9	31619348	31619687	367	Intergenic	Intergenic	-155279	NM_144936	235135	Mm.390134	NM_144936	ENSMUSG00000041737	Tmem45b	BC018222	transmembrane protein 45b	protein-coding
chr4	141165998	141166362	367	intron (NM_172518, intron 1 of 9)	B1_Mur1|SINE|Alu	18258	NM_172518	213499	Mm.28865	NM_172518	ENSMUSG00000028920	Fbxo42	6720460I06Rik|mKIAA1332	F-box protein 42	protein-coding
chr9	26869480	26869798	367	Intergenic	RLTR13E|LTR|ERVK	-8816	NM_001113323	70893	Mm.78118	NM_001113323	ENSMUSG00000031966	Glb1l3	4921509F24Rik	galactosidase, beta 1 like 3	protein-coding
chr11	96760151	96760489	367	TTS (NM_001177899)	TTS (NM_001177899)	17235	NM_001163389	74479	Mm.270781	NM_028965	ENSMUSG00000020876	Snx11	4933439F10Rik|A930041K09Rik|AI117694	sorting nexin 11	protein-coding
chr6	149069432	149069808	367	intron (NM_177192, intron 2 of 20)	RLTR13F|LTR|ERVK	32060	NM_177192	320560	Mm.426874	NM_177192	ENSMUSG00000030313	Dennd5b	9330160C06Rik|AI852444|D030011O10Rik|ENSMUSG00000072657|Gm17524	DENN/MADD domain containing 5B	protein-coding
chr7	79654587	79655165	367	Intergenic	ORR1A2-int|LTR|ERVL-MaLR	-5320	NM_029835	77011	Mm.28132	NM_029835	ENSMUSG00000046591	Ticrr	5730590G19Rik|BC028450|Lrrk1	TOPBP1-interacting checkpoint and replication regulator	protein-coding
chrX	36805565	36805901	367	Intergenic	Intergenic	10136	NM_007451	11740	Mm.371544	NM_007451	ENSMUSG00000016319	Slc25a5	Ant2	solute carrier family 25 (mitochondrial carrier, adenine nucleotide translocator), member 5	protein-coding
chr10	70325509	70325888	367	Intergenic	RLTR9A3|LTR|ERVK	80422	NM_025807	66859	Mm.19325	NM_025807	ENSMUSG00000037762	Slc16a9	1200003C15Rik|4930425B13Rik|AI552636	solute carrier family 16 (monocarboxylic acid transporters), member 9	protein-coding
chr7	95417718	95418086	367	Intergenic	RLTR20B3|LTR|ERVK	-753342	NM_001310762	23966	Mm.254610	NM_011858	ENSMUSG00000048078	Tenm4	Doc4|ELM2|Odz4|R75022|Ten-m4|l(7)-3Rn|l7Rn3|mKIAA1302	teneurin transmembrane protein 4	protein-coding
chr12	51521638	51522029	366	Intergenic	Intergenic	-71508	NM_001198835	12810	Mm.21325	NM_007728	ENSMUSG00000020953	Coch	AW122937|Coch-5B2|D12H14S564E	cochlin	protein-coding
chr1	105095037	105095422	366	Intergenic	Intergenic	261481	NM_001160368	320311	Mm.389162	NM_178779	ENSMUSG00000047496	Rnf152	A930029B02Rik	ring finger protein 152	protein-coding	Rnf152
chr3	9008561	9009016	366	Intergenic	Intergenic	-4273	NM_009412	21985	Mm.371590	NM_009412	ENSMUSG00000027506	Tpd52	AI043038|mD52	tumor protein D52	protein-coding
chr7	32178747	32179073	366	Intergenic	ETnERV2-int|LTR|ERVK	32232	NM_001310657	100043842		NM_001310657	ENSMUSG00000099729	Scgb2b11	Abpbg11|Gm4687	secretoglobin, family 2B, member 11	protein-coding
chr2	146823398	146823776	366	Intergenic	Intergenic	-32302	NM_001033298	228730	Mm.292352	NM_001033298	ENSMUSG00000074749	Kiz	Gm114|Ncrna00153|Plk1s1	kizuna centrosomal protein	protein-coding
chr10	22055370	22055732	365	Intergenic	RLTR17|LTR|ERVK	12528	NM_053264	114671	Mm.288194	NM_053264	ENSMUSG00000069712	4930444G20Rik	-	RIKEN cDNA 4930444G20 gene	protein-coding
chr11	101234149	101234494	364	Intergenic	BGLII_B|LTR|ERVK	-7858	NM_007970	14055	Mm.5027	NM_007970	ENSMUSG00000006920	Ezh1	ENX-2	enhancer of zeste 1 polycomb repressive complex 2 subunit	protein-coding
chr10	84859190	84859534	364	intron (NM_027689, intron 5 of 13)	intron (NM_027689, intron 5 of 13)	21214	NM_027689	71137	Mm.79070	NM_027689	ENSMUSG00000020037	Rfx4	4933412G19Rik|NYD-sp10	regulatory factor X, 4 (influences HLA class II expression)	protein-coding
chr15	43529871	43530228	364	Intergenic	Intergenic	52820	NM_025736	66736	Mm.244512	NM_025736	ENSMUSG00000022337	Emc2	4921531G14Rik|AV060620|AW209495|Ttc35	ER membrane protein complex subunit 2	protein-coding
chr5	117314794	117315200	364	Intergenic	Intergenic	-4269	NM_001033311	231668	Mm.298603	NM_001033311	ENSMUSG00000066894	Vsig10	-	V-set and immunoglobulin domain containing 10	protein-coding
chr10	12608718	12609121	363	intron (NM_011682, intron 50 of 73)	B1F|SINE|Alu	252816	NM_011682	22288	Mm.331784	NM_011682	ENSMUSG00000019820	Utrn	AA589569|DRP|Dmdl	utrophin	protein-coding
chr1	58762619	58762913	363	Intergenic	MMERVK9E_I-int|LTR|ERVK	32214	NM_001293805	12633	Mm.336848	NM_009805	ENSMUSG00000026031	Cflar	2310024N18Rik|A430105C05Rik|CLARP|Cash|Casper|ENSMUSG00000072980|FLAME|FLAME-1|Flip|Gm9845|I-FLICE|MRIT|c-Flip	CASP8 and FADD-like apoptosis regulator	protein-coding		Cflar
chr14	111429459	111429806	363	Intergenic	MLTR25A|LTR|ERVK	-245483	NM_198865	75409	Mm.235097	NM_029273	ENSMUSG00000033214	Slitrk5	2610019D03Rik	SLIT and NTRK-like family, member 5	protein-coding
chr18	85503151	85504000	363	Intergenic	RLTR13D6|LTR|ERVK	-552051	NM_025969	67105	Mm.250617	NM_025969	ENSMUSG00000024645	Timm21	1700034H14Rik|2700002I20Rik	tranlocase of inner mitochondrial membrane 21	protein-coding
chr12	88605930	88606317	363	Intergenic	Intergenic	-188381	NM_001198587	18191	Mm.425766	NM_172544	ENSMUSG00000066392	Nrxn3	-	neurexin III	protein-coding
chr3	59539993	59540283	362	Intergenic	MMERVK9E_I-int|LTR|ERVK	-189648	NM_001101531	433597	Mm.297801	NM_001101531	ENSMUSG00000090527	Gm5538	-	predicted gene 5538	protein-coding
chr10	130004139	130004434	362	Intergenic	MMERVK9C_I-int|LTR|ERVK	-13077	NM_146675	258670	Mm.271512	NM_146675	ENSMUSG00000048745	Olfr820	MOR116-1	olfactory receptor 820	protein-coding
chr17	32374740	32375051	362	intron (NM_011717, intron 2 of 8)	MMETn-int|LTR|ERVK	12922	NM_212438	22404	Mm.274948	NM_011717	ENSMUSG00000024050	Wiz	-	widely-interspaced zinc finger motifs	protein-coding
chr7	26983203	26983533	362	Intergenic	RMER16-int|LTR|ERVK	-43982	NM_001101467	233005	Mm.291574	NM_001101467	ENSMUSG00000091867	Cyp2a22	EG233005	cytochrome P450, family 2, subfamily a, polypeptide 22	protein-coding
chr3	103146290	103146675	362	intron (NM_177857, intron 6 of 18)	intron (NM_177857, intron 6 of 18)	18926	NM_177857	329727	Mm.293641	NM_177857	ENSMUSG00000007379	Dennd2c	A930010I20Rik	DENN/MADD domain containing 2C	protein-coding
chr2	161196741	161197064	361	Intergenic	Intergenic	-87816	NM_173368	71389	Mm.122738	NM_173368	ENSMUSG00000057133	Chd6	5430439G14Rik|6330406J24Rik|CHD-6	chromodomain helicase DNA binding protein 6	protein-coding
chr4	41100952	41101330	361	Intergenic	ID_B1|SINE|B4	-2958	NM_016689	11828	Mm.34043	NM_016689	ENSMUSG00000028435	Aqp3	AQP-2	aquaporin 3	protein-coding
chr13	53234752	53235169	361	intron (NM_013846, intron 1 of 8)	intron (NM_013846, intron 1 of 8)	51149	NM_013846	26564	Mm.342774	NM_013846	ENSMUSG00000021464	Ror2	Ntrkr2|mRor2	receptor tyrosine kinase-like orphan receptor 2	protein-coding
chr8	111789236	111789946	361	intron (NM_011801, intron 5 of 6)	intron (NM_011801, intron 5 of 6)	-45742	NM_009954	12927	Mm.3758	NM_009954	ENSMUSG00000031955	Bcar1	AI385681|Cas|Crkas	breast cancer anti-estrogen resistance 1	protein-coding
chr7	130252012	130252443	361	intron (NM_010207, intron 2 of 17)	intron (NM_010207, intron 2 of 17)	14581	NM_010207	14183	Mm.16340	NM_010207	ENSMUSG00000030849	Fgfr2	AU043015|AW556123|Bek|Fgfr-2|Fgfr-7|Fgfr7|KGFR|KGFRTr|svs	fibroblast growth factor receptor 2	protein-coding		Fgfr2
chr2	175067831	175068260	361	promoter-TSS (NM_001085546)	promoter-TSS (NM_001085546)	-276	NM_001085546	664987		NM_001085546	ENSMUSG00000078905	Gm14393	OTTMUSG00000016546	predicted gene 14393	protein-coding
chr9	43389471	43389806	361	Intergenic	Intergenic	78875	NM_023655	72169	Mm.273277	NM_023655	ENSMUSG00000032013	Trim29	1110047J21Rik|2810431N19Rik|4732461M22Rik|AI119726	tripartite motif-containing 29	protein-coding
chrX	42432014	42432430	361	Intergenic	Intergenic	-70343	NM_011364	20400	Mm.441197	NM_011364	ENSMUSG00000005696	Sh2d1a	Gm686|SAP	SH2 domain containing 1A	protein-coding
chr10	71310303	71310645	361	Intergenic	Intergenic	-25212	NM_145420	216080	Mm.270530	NM_145420	ENSMUSG00000019927	Ube2d1	UBCH5	ubiquitin-conjugating enzyme E2D 1	protein-coding
chr13	54067709	54068034	361	Intergenic	Intergenic	-3974	NM_027324	14057	Mm.134191	NM_027324	ENSMUSG00000021474	Sfxn1	2810002O05Rik|A930015P12Rik|f	sideroflexin 1	protein-coding
chr18	34815305	34815679	360	intron (NM_001081256, intron 11 of 23)	ID_B1|SINE|B4	-25097	NM_001204914	225362	Mm.293588	NM_144865	ENSMUSG00000038555	Reep2	-	receptor accessory protein 2	protein-coding
chr1	31233586	31234039	360	Intergenic	Intergenic	10973	NM_029062	74708	Mm.246796	NM_029062	ENSMUSG00000026063	Pih1d3	4930521A18Rik	PIH1 domain containing 3	protein-coding
chr6	37336913	37337223	360	intron (NM_178661, intron 8 of 11)	intron (NM_178661, intron 8 of 11)	-37092	NM_001347104	320127	Mm.119469	NM_001081206	ENSMUSG00000038665	Dgki	C130010K08Rik	diacylglycerol kinase, iota	protein-coding
chrX	135973672	135974132	360	Intergenic	MLTR25A|LTR|ERVK	-19918	NM_029823	76976	Mm.328305	NM_029823	ENSMUSG00000048040	Arxes2	2900062L11Rik|Spc22/23|Spcs3	adipocyte-related X-chromosome expressed sequence 2	protein-coding
chr18	16179878	16180343	360	Intergenic	RLTR13D6|LTR|ERVK	-462064	NM_199055	71367	Mm.329304	NM_199055	ENSMUSG00000047161	Chst9	5430438D01Rik	carbohydrate (N-acetylgalactosamine 4-0) sulfotransferase 9	protein-coding
chrX	73821109	73821460	360	intron (NM_001029868, intron 1 of 7)	L1M4|LINE|L1	3685	NM_001290540	245469	Mm.103782	NM_001029868	ENSMUSG00000002006	Pdzd4	B230341P03|D130075J17Rik|Kiaa1444-hp|LU1|PDZRN4L|Pdzk4|Pdzrnk4l|Xlu	PDZ domain containing 4	protein-coding
chr10	95595883	95596309	360	Intergenic	Intergenic	-31929	NM_027722	71207	Mm.24397	NM_027722	ENSMUSG00000020029	Nudt4	4933436C10Rik|DIPP2|DIPP2alpha|DIPP2beta|HDCMB47P	nudix (nucleoside diphosphate linked moiety X)-type motif 4	protein-coding
chr2	129695853	129696215	359	intron (NM_018863, intron 2 of 3)	MIR|SINE|MIR	2624	NM_001286502	18610	Mm.6239	NM_018863	ENSMUSG00000027400	Pdyn	Dyn	prodynorphin	protein-coding
chr5	92504184	92504574	359	intron (NM_007644, intron 1 of 11)	intron (NM_007644, intron 1 of 11)	1278	NM_007644	12492	Mm.297964	NM_007644	ENSMUSG00000029426	Scarb2	9330185J12Rik|Cd36l2|LGP85|LIMP II|LIMP-2|MLGP85	scavenger receptor class B, member 2	protein-coding
chr10	4289559	4290124	359	intron (NM_031185, intron 1 of 3)	RLTR20B5_MM|LTR|ERVK	23512	NM_031185	83397	Mm.27481	NM_031185	ENSMUSG00000038587	Akap12	AI317366|SSeCKS|Srcs5|Tsga12	A kinase (PRKA) anchor protein (gravin) 12	protein-coding
chr5	92683052	92683382	359	promoter-TSS (NM_015756)	promoter-TSS (NM_015756)	-218	NM_015756	27428	Mm.46014	NM_015756	ENSMUSG00000029381	Shroom3	AL022960|D5Ertd287e|Shrm|Shrm3	shroom family member 3	protein-coding
chr13	66183250	66183559	359	Intergenic	LTRIS4A|LTR|ERV1	69951	NM_001177832	628709	Mm.390595	NM_001177832	ENSMUSG00000095909	Gm10324	ENSMUSG00000071302	predicted gene 10324	protein-coding
chr1	135199078	135199415	359	Intergenic	Intergenic	-31565	NM_134438	171469	Mm.272290	NM_134438	ENSMUSG00000026424	Gpr37l1	AW047233|CAG-18|D0Kist8	G protein-coupled receptor 37-like 1	protein-coding
chr19	32726777	32727238	358	Intergenic	Intergenic	-14709	NM_026487	67979	Mm.27123	NM_026487	ENSMUSG00000013662	Atad1	4921525H23Rik|AW107648|Thorase	ATPase family, AAA domain containing 1	protein-coding
chr11	102820458	102820813	358	promoter-TSS (NM_001159383)	promoter-TSS (NM_001159383)	-949	NM_001159383	14615	Mm.390369	NM_008122	ENSMUSG00000034520	Gjc1	C130009G16Rik|Cnx45|Cx45|Gja-7|Gja7	gap junction protein, gamma 1	protein-coding
chr10	100066098	100066429	358	intron (NM_001347156, intron 3 of 8)	intron (NM_001347156, intron 3 of 8)	50442	NM_013598	17311	Mm.45124	NM_013598	ENSMUSG00000019966	Kitl	Clo|Con|Gb|Kitlg|Mgf|SCF|SF|SLF|Sl|blz|contrasted	kit ligand	protein-coding
chr7	144864232	144864747	358	3' UTR (NM_010202, exon 3 of 3)	3' UTR (NM_010202, exon 3 of 3)	3103	NM_010202	14175	Mm.4956	NM_010202	ENSMUSG00000050917	Fgf4	Fgf-4|Fgfk|HBGF-4|Hst1|Hstf-1|KS3|hst|hst-1|kFGF	fibroblast growth factor 4	protein-coding
chr1	181953609	181953897	358	intron (NM_010135, intron 3 of 14)	intron (NM_010135, intron 3 of 14)	66227	NM_001083120	13800	Mm.87759	NM_008680	ENSMUSG00000022995	Enah	Mena|NDPP-1|Ndpp1|WBP8	enabled homolog (Drosophila)	protein-coding
chr8	12503457	12503760	358	Intergenic	Intergenic	-69441	NM_024279	78634	Mm.116871	NM_024279	ENSMUSG00000010435	Spaca7	1700094C09Rik	sperm acrosome associated 7	protein-coding
chr2	154465972	154466350	358	intron (NM_009823, intron 1 of 10)	intron (NM_009823, intron 1 of 10)	29677	NM_001285446	12396	Mm.29914	NM_009823	ENSMUSG00000038533	Cbfa2t2	A430091M07|C330013D05Rik|Cbfa2t2h|MTGR1	core-binding factor, runt domain, alpha subunit 2, translocated to, 2 (human)	protein-coding
chrX	49745210	49745604	358	Intergenic	Intergenic	-17475	NM_207631	236785	Mm.377256	NM_207631	ENSMUSG00000067971	Olfr1321	MOR264-26	olfactory receptor 1321	protein-coding
chrX	7306887	7307173	358	intron (NM_001243762, intron 2 of 13)	intron (NM_001243762, intron 2 of 13)	12328	NM_001243762	12728	Mm.486257	NM_016691	ENSMUSG00000004317	Clcn5	5430408K11Rik|ClC-5|Clc4-1|Clc5|Clcn4-1|D930009B12Rik|DXImx42e|Sfc13|T25545	chloride channel, voltage-sensitive 5	protein-coding		Clcn5
chr11	4806204	4806589	358	intron (NM_001252251, intron 5 of 16)	intron (NM_001252251, intron 5 of 16)	26739	NM_001252253	18016	Mm.297109	NM_010898	ENSMUSG00000009073	Nf2	merlin	neurofibromin 2	protein-coding		Nf2
chr1	183379446	183379893	357	Intergenic	RLTR13D6|LTR|ERVK	-9216	NM_001277957	21339	Mm.383556	NM_021466	ENSMUSG00000072258	Taf1a	TAFI48|mTAFI48	TATA-box binding protein associated factor, RNA polymerase I, A	protein-coding
chr16	11360594	11360885	357	intron (NM_028964, intron 3 of 20)	RLTR9D|LTR|ERVK	37835	NM_028964	74478	Mm.325831	NM_028964	ENSMUSG00000071669	Snx29	4933437K13Rik|ENSMUSG00000079738|Gm11170|Gm1737|Gm930|Rundc2a	sorting nexin 29	protein-coding
chr5	129282283	129282623	356	Intergenic	Intergenic	185703	NM_001081342	243277	Mm.440501	NM_177734	ENSMUSG00000044017	Adgrd1	E230012M21Rik|Gpr133	adhesion G protein-coupled receptor D1	protein-coding
chr1	72583058	72583423	356	promoter-TSS (NM_018817)	promoter-TSS (NM_018817)	-11	NM_018817	54380	Mm.274232	NM_018817	ENSMUSG00000039354	Smarcal1	6030401P21Rik|AI851716|Mharp	SWI/SNF related matrix associated, actin dependent regulator of chromatin, subfamily a-like 1	protein-coding
chr7	70788886	70789580	356	Intergenic	Intergenic	-422487	NM_183261	11819	Mm.158143	NM_009697	ENSMUSG00000030551	Nr2f2	2700033K02Rik|9430015G03Rik|ARP-1|Aporp1|COUP-TF2|COUP-TFII|COUPTFB|EAR3|SVP40|Tcfcoup2	nuclear receptor subfamily 2, group F, member 2	protein-coding
chr7	46748511	46748836	356	Intergenic	RLTR20B5_MM|LTR|ERVK	-3160	NM_011314	20209	Mm.200941	NM_011314	ENSMUSG00000057465	Saa2	AW111173|Saa-2|Saa1	serum amyloid A 2	protein-coding
chr13	97196365	97196747	356	intron (NM_010422, intron 1 of 13)	intron (NM_010422, intron 1 of 13)	1801	NM_010422	15212	Mm.27816	NM_010422	ENSMUSG00000021665	Hexb	-	hexosaminidase B	protein-coding
chr5	144479568	144480014	355	Intergenic	Intergenic	-66096	NM_016789	53324	Mm.10099	NM_016789	ENSMUSG00000059991	Nptx2	Narp|np2	neuronal pentraxin 2	protein-coding
chr7	85104465	85104834	355	Intergenic	RLTR9E|LTR|ERVK	51253	NM_001102579	620672	Mm.469836	NM_001102579	ENSMUSG00000095664	Vmn2r67	EG620672	vomeronasal 2, receptor 67	protein-coding
chr2	44538117	44538573	355	Intergenic	Intergenic	323277	NM_172662	227835	Mm.314312	NM_172662	ENSMUSG00000036890	Gtdc1	E330008O22Rik	glycosyltransferase-like domain containing 1	protein-coding
chrX	120944544	120944850	355	Intergenic	RLTR13D6|LTR|ERVK	-631471	NM_001281531	624957		NM_001281531	ENSMUSG00000083616	H2afb3	EG624957|H2A.Bbd3|H2afb3-ps	H2A histone family, member B3	protein-coding
chr11	28171230	28171582	355	Intergenic	MMERVK9C_I-int|LTR|ERVK	412918	NM_181577	216613	Mm.93759	NM_181577	ENSMUSG00000032878	Ccdc85a	-	coiled-coil domain containing 85A	protein-coding
chr14	59710826	59711203	355	intron (NM_015803, intron 32 of 35)	intron (NM_015803, intron 32 of 35)	85733	NM_145463	219134	Mm.275409	NM_145463	ENSMUSG00000044461	Shisa2	9430059P22Rik|MAd2|Tmem46|mShisa|shisa	shisa family member 2	protein-coding
chrX	153282250	153282556	355	intron (NM_173780, intron 1 of 6)	ORR1B2|LTR|ERVL-MaLR	44358	NM_173780	245671	Mm.260751	NM_173780	ENSMUSG00000041649	Klf8	A830097P10Rik|BKLF3|ZNF74	Kruppel-like factor 8	protein-coding
chr13	66264072	66264355	355	Intergenic	LTRIS4A|LTR|ERV1	150760	NM_001177832	628709	Mm.390595	NM_001177832	ENSMUSG00000095909	Gm10324	ENSMUSG00000071302	predicted gene 10324	protein-coding
chr12	72820901	72821270	355	Intergenic	Intergenic	59874	NM_008910	19042	Mm.261045	NM_008910	ENSMUSG00000021096	Ppm1a	2310003C21Rik|2900017D14Rik|AI427932|AU017636|MMPa-2|MPPa-1	protein phosphatase 1A, magnesium dependent, alpha isoform	protein-coding
chr17	22519984	22520470	354	Intergenic	RLTR13D6|LTR|ERVK	53046	NM_001104573	210876	Mm.390947	NM_001104573	ENSMUSG00000095093	Vmn2r111	EG210876|V2rp2	vomeronasal 2, receptor 111	protein-coding
chr7	4702256	4702588	354	intron (NM_001168572, intron 7 of 9)	intron (NM_001168572, intron 7 of 9)	11494	NM_001003920	381979	Mm.297064	NM_001003920	ENSMUSG00000035390	Brsk1	Gm1100|SAD-B|SADB	BR serine/threonine kinase 1	protein-coding
chr12	104880823	104881140	354	Intergenic	Intergenic	-15905	NM_053155	94040	Mm.244078	NM_053155	ENSMUSG00000021097	Clmn	9330188N17Rik|AI428889|AI788815|mKIAA1188	calmin	protein-coding
chr9	24818464	24818907	354	Intergenic	RLTR41C|LTR|ERV1	-44382	NM_001205085	57246	Mm.31452	NM_020496	ENSMUSG00000031965	Tbx20	9430010M06Rik|AL022859|Tbx12	T-box 20	protein-coding
chr3	33508292	33508611	353	Intergenic	ETnERV2-int|LTR|ERVK	-291732	NM_001290500	67120	Mm.275710	NM_025978	ENSMUSG00000027677	Ttc14	2700016E08Rik|4930434D01Rik|4931403I22Rik|4933402I15Rik|AI662468|AU014779|AW561908|cI-44|mKIAA1980	tetratricopeptide repeat domain 14	protein-coding
chr18	80982665	80982914	353	intron (NM_178280, intron 1 of 3)	intron (NM_178280, intron 1 of 3)	3789	NM_178280	20689	Mm.215917	NM_178280	ENSMUSG00000024565	Sall3	B130022O04Rik|Msal|Msal-1|Sal|Salt|Spalt	sal-like 3 (Drosophila)	protein-coding
chr13	106856587	106856869	353	intron (NM_029665, intron 24 of 29)	intron (NM_029665, intron 24 of 29)	80187	NM_029665	76582	Mm.132208	NM_029665	ENSMUSG00000042590	Ipo11	1700081H05Rik|2510001A17Rik|AI314624|AW555235|E330021B14Rik|Ranbp11	importin 11	protein-coding
chr10	84910945	84911322	353	Intergenic	Intergenic	-6480	NM_001013441	237422	Mm.18936	NM_183172	ENSMUSG00000035620	Ric8b	BC051080|Ric-8|Ric-8b	RIC8 guanine nucleotide exchange factor B	protein-coding
chr17	92607972	92608516	353	Intergenic	RLTR13G|LTR|ERVK	-590773	NM_001315503	11516	Mm.3407	NM_009625	ENSMUSG00000024256	Adcyap1	PACAP	adenylate cyclase activating polypeptide 1	protein-coding
chr1	6448722	6449214	353	Intergenic	Intergenic	-38263	NM_001244692	240690	Mm.234612	NM_173868	ENSMUSG00000033740	St18	AV348974|Myt3|NZF-3|Nzf3|mKIAA0535	suppression of tumorigenicity 18	protein-coding
chr8	12478131	12478493	352	Intergenic	Intergenic	82793	NM_009233	20664	Mm.39088	NM_009233	ENSMUSG00000096014	Sox1	BB176347|Sox-1	SRY (sex determining region Y)-box 1	protein-coding
chr4	74259340	74259661	352	intron (NM_144787, intron 1 of 21)	RMER5|LTR|ERV1	7621	NM_144787	76804	Mm.209059	NM_144787	ENSMUSG00000028397	Kdm4c	2410141F18Rik|AA517467|Gasc1|Jmjd2c	lysine (K)-specific demethylase 4C	protein-coding
chr3	145651402	145651791	352	Intergenic	Intergenic	-1611	NM_010516	16007	Mm.1231	NM_010516	ENSMUSG00000028195	Cyr61	AI325051|CCN1|Igfbp10	cysteine rich protein 61	protein-coding
chr5	129155927	129156280	352	intron (NM_001347486, intron 13 of 24)	intron (NM_001347486, intron 13 of 24)	59353	NM_001081342	243277	Mm.440501	NM_177734	ENSMUSG00000044017	Adgrd1	E230012M21Rik|Gpr133	adhesion G protein-coupled receptor D1	protein-coding
chr8	24571168	24571504	352	intron (NM_145949, intron 1 of 9)	RMER10A|LTR|ERVL	4997	NM_145949	209176	Mm.219580	NM_145949	ENSMUSG00000031549	Ido2	AI265623|C230043N17Rik|Ido-2|Indol1	indoleamine 2,3-dioxygenase 2	protein-coding
chr2	121643022	121643477	352	intron (NM_172673, intron 1 of 14)	RLTR13G|LTR|ERVK	136526	NM_001290987	241627	Mm.293284	NM_030234	ENSMUSG00000027242	Wdr76	5830411K18Rik|6030457D09|AA517836	WD repeat domain 76	protein-coding
chr4	146102616	146103081	352	intron (NM_001037926, intron 1 of 3)	intron (NM_001037926, intron 1 of 3)	5536	NM_001037926	626316	Mm.270762	NM_001037926	ENSMUSG00000066009	Zfp987	Gm13051|OTTMUSG00000010104|OTTMUSG00000010173	zinc finger protein 987	protein-coding
chr13	65742762	65743065	351	Intergenic	LTRIS4A|LTR|ERV1	-370540	NM_001177832	628709	Mm.390595	NM_001177832	ENSMUSG00000095909	Gm10324	ENSMUSG00000071302	predicted gene 10324	protein-coding
chr5	114571504	114571878	351	intron (NM_001004180, intron 1 of 2)	CpG	3440	NM_001004180	433940	Mm.194212	NM_001004180	ENSMUSG00000041930	Fam222a	-	family with sequence similarity 222, member A	protein-coding
chr19	54055799	54056222	351	Intergenic	Intergenic	10828	NM_007417	11551	Mm.235195	NM_007417	ENSMUSG00000033717	Adra2a	AW122659|Adra-2|Adra-2a|alpha(2A)AR|alpha2-C10|alpha2A|alpha2A-AR	adrenergic receptor, alpha 2a	protein-coding
chr8	90828101	90828392	351	promoter-TSS (NM_177224)	promoter-TSS (NM_177224)	-589	NM_177224	109151	Mm.100615	NM_177224	ENSMUSG00000056608	Chd9	1810014J18Rik|9030205D12Rik|A330063D19Rik|AD013|PRIC320|mKIAA0308	chromodomain helicase DNA binding protein 9	protein-coding
chr12	27389432	27389737	351	Intergenic	Intergenic	-46866	NM_009234	20666	Mm.41702	NM_009234	ENSMUSG00000063632	Sox11	1110038H03Rik|6230403H02Rik|AI836553|end1	SRY (sex determining region Y)-box 11	protein-coding
chr9	22137178	22137484	351	intron (NR_030448, intron 3 of 4)	RLTR17C_Mm|LTR|ERVK	-1585	NM_001102405	11433	Mm.46354	NM_007388	ENSMUSG00000001348	Acp5	TRACP|TRAP	acid phosphatase 5, tartrate resistant	protein-coding
chr9	102690142	102690801	350	Intergenic	Intergenic	-27333	NM_019764	56332	Mm.21145	NM_019764	ENSMUSG00000032531	Amotl2	AW549739|C79691|Lccp|MASCOT|mKIAA0989	angiomotin-like 2	protein-coding
chr3	103540911	103541226	350	Intergenic	Intergenic	-34214	NM_001276679	54524	Mm.88818	NM_018800	ENSMUSG00000027849	Syt6	3110037A08Rik|AW048930|sytVI	synaptotagmin VI	protein-coding
chr5	26692089	26692378	350	Intergenic	Intergenic	-125124	NM_010075	13483	Mm.42078	NM_010075	ENSMUSG00000061576	Dpp6	B930011P16Rik|D5Buc3|D5Buc4|D5Buc5|DPP VI|Dpp-6|Gm1377|In(5)6H-p|Peplb|Rw	dipeptidylpeptidase 6	protein-coding
chr10	30773233	30773615	350	intron (NM_172495, intron 1 of 15)	intron (NM_172495, intron 1 of 15)	29683	NM_172495	211329	Mm.297903	NM_172495	ENSMUSG00000039697	Ncoa7	9030406N13Rik	nuclear receptor coactivator 7	protein-coding
chr11	13005279	13005898	350	Intergenic	ETnERV2-int|LTR|ERVK	-540628	NM_001282993	12808	Mm.22847	NM_172496	ENSMUSG00000020173	Cobl	-	cordon-bleu WH2 repeat	protein-coding
chr3	98465842	98466185	350	Intergenic	MMERVK9E_I-int|LTR|ERVK	-8982	NM_001111336	15495	Mm.14309	NM_008294	ENSMUSG00000095143	Hsd3b4	-	hydroxy-delta-5-steroid dehydrogenase, 3 beta- and steroid delta-isomerase 4	protein-coding
chr3	5860348	5860907	350	Intergenic	LSU-rRNA_Hsa|rRNA|rRNA	-284379	NM_001163302	19302	Mm.132336	NM_008994	ENSMUSG00000040374	Pex2	D3Ertd138e|PAF-1|PMP35|Pxmp3	peroxisomal biogenesis factor 2	protein-coding
chr16	13951305	13951641	350	Intergenic	ID_B1|SINE|B4	10808	NM_033564	93734	Mm.76554	NM_033564	ENSMUSG00000022679	Mpv17l	M-LP	Mpv17 transgene, kidney disease mutant-like	protein-coding
chr8	72311107	72311435	349	Intergenic	Intergenic	-7791	NM_008452	16598	Mm.26938	NM_008452	ENSMUSG00000055148	Klf2	Lklf	Kruppel-like factor 2 (lung)	protein-coding
chr9	114087498	114087775	349	intron (NM_001101510, intron 4 of 4)	intron (NM_001101510, intron 4 of 4)	30282	NM_001101510	382111	Mm.376140	NM_001101510	ENSMUSG00000086596	Susd5	Gm1126	sushi domain containing 5	protein-coding
chr7	89997614	89997961	349	Intergenic	MYSERV16_I-int|LTR|ERVK	-16811	NM_021876	13626	Mm.380914	NM_021876	ENSMUSG00000030619	Eed	ENSMUSG00000039373|l(7)5Rn|l7Rn5|lusk	embryonic ectoderm development	protein-coding
chr1	88668870	88669313	349	Intergenic	Intergenic	33100	NM_177305	320982	Mm.27968	NM_177305	ENSMUSG00000049866	Arl4c	A630084M22Rik|Arl7|LAK	ADP-ribosylation factor-like 4C	protein-coding
chr10	75937846	75938257	349	TTS (NM_175329)	TTS (NM_175329)	2478	NM_175329	103172	Mm.333849	NM_175329	ENSMUSG00000049422	Chchd10	1620401E04Rik|AI267078|Ndg2	coiled-coil-helix-coiled-coil-helix domain containing 10	protein-coding
chr6	5482285	5482665	349	TTS (NM_013743)	TTS (NM_013743)	13803	NM_013743	27273	Mm.235547	NM_013743	ENSMUSG00000019577	Pdk4	AV005916	pyruvate dehydrogenase kinase, isoenzyme 4	protein-coding
chr7	25433091	25433578	349	intron (NR_015569, intron 4 of 6)	intron (NR_015569, intron 4 of 6)	-20448	NM_153576	232983	Mm.10545	NM_153576	ENSMUSG00000060188	Cxcl17	VCC-1|Vcc1	chemokine (C-X-C motif) ligand 17	protein-coding
chr2	27377922	27378210	349	intron (NR_133905, intron 1 of 29)	intron (NR_133905, intron 1 of 29)	49542	NM_009500	22325	Mm.179011	NM_009500	ENSMUSG00000009621	Vav2	2810040F13Rik|AI847175|Vav-2	vav 2 oncogene	protein-coding
chr12	34528775	34529100	348	promoter-TSS (NM_024124)	promoter-TSS (NM_024124)	-48	NM_024124	79221	Mm.310551	NM_024124	ENSMUSG00000004698	Hdac9	AV022454|D030072B18Rik|HD7B|HD9|HDRP|Hdac7b|Mitr|mKIAA0744	histone deacetylase 9	protein-coding
chr11	77904700	77905071	348	Intergenic	Intergenic	-11013	NM_008952	19193	Mm.8543	NM_008952	ENSMUSG00000017453	Pipox	LPIPOX|Pso	pipecolic acid oxidase	protein-coding
chr6	133313872	133314279	348	Intergenic	RLTR13D6|LTR|ERVK	21859	NM_027784	232426	Mm.158689	NM_027784	ENSMUSG00000055594	5530400C23Rik	GRP	RIKEN cDNA 5530400C23 gene	protein-coding
chr1	93197661	93197936	348	intron (NM_001310428, intron 15 of 31)	RLTR13G|LTR|ERVK	29375	NM_001310428	381284	Mm.193346	NM_001310428	ENSMUSG00000084989	Crocc2	E030010N08Rik|Gm976	ciliary rootlet coiled-coil, rootletin family member 2	protein-coding
chr9	105838841	105839119	348	Intergenic	RLTR9E|LTR|ERVK	-10895	NM_001102607	245026	Mm.482507	NM_172927	ENSMUSG00000043719	Col6a6	E330019B14|E330026B02Rik	collagen, type VI, alpha 6	protein-coding
chr10	23806144	23806472	348	intron (NM_183116, intron 5 of 13)	PB1D10|SINE|Alu	9322	NM_183116	76306	Mm.294271	NM_183116	ENSMUSG00000037455	Slc18b1	1110021L09Rik	solute carrier family 18, subfamily B, member 1	protein-coding
chr11	117147132	117147455	348	exon (NM_001166506, exon 8 of 16)	exon (NM_001166506, exon 8 of 16)	32121	NM_001166506	74136	Mm.272312	NM_028777	ENSMUSG00000020823	Sec14l1	1200017E04Rik|2810012L19Rik|Naa-35	SEC14-like lipid binding 1	protein-coding
chr15	19984877	19985390	348	Intergenic	RLTR13D6|LTR|ERVK	681617	NM_022816	64833	Mm.352763	NM_022816	ENSMUSG00000047565	Acot10	Acate3|MT-ACT48|p48	acyl-CoA thioesterase 10	protein-coding
chr15	27995535	27995881	348	intron (NM_001081302, intron 1 of 56)	intron (NM_001081302, intron 1 of 56)	30140	NM_001081302	223435	Mm.485422	NM_001081302	ENSMUSG00000022263	Trio	6720464I07Rik|AA408740|Solo	triple functional domain (PTPRF interacting)	protein-coding
chr13	37517418	37517755	348	Intergenic	Intergenic	172241	NM_010745	17084	Mm.2639	NM_010745	ENSMUSG00000021423	Ly86	MD-1|MD1|ly86_tv2	lymphocyte antigen 86	protein-coding
chr1	43094220	43094544	348	intron (NM_001013025, intron 2 of 12)	intron (NM_001013025, intron 2 of 12)	4240	NM_001013025	73122	Mm.246069	NM_001013025	ENSMUSG00000070939	Tgfbrap1	3110018K12Rik|AU024090|AU042859|AW742551|Trap1	transforming growth factor, beta receptor associated protein 1	protein-coding
chr1	121842780	121843084	348	Intergenic	L1MA8|LINE|L1	-274952	NM_025860	66942	Mm.44219	NM_025860	ENSMUSG00000001674	Ddx18	2310005B10Rik	DEAD (Asp-Glu-Ala-Asp) box polypeptide 18	protein-coding
chr2	69047867	69048224	348	intron (NM_172856, intron 5 of 9)	intron (NM_172856, intron 5 of 9)	-87755	NM_181547	329416	Mm.90047	NM_181547	ENSMUSG00000034738	Nostrin	Daip2|mDaIP2	nitric oxide synthase trafficker	protein-coding
chr14	72845980	72846331	347	Intergenic	Intergenic	-136152	NM_207636	319448	Mm.205421	NM_207636	ENSMUSG00000033487	Fndc3a	1700094E19Rik|D14Ertd453e|F730017H24Rik|Fndc3|sys	fibronectin type III domain containing 3A	protein-coding
chr10	128187195	128187568	347	Intergenic	MTD|LTR|ERVL-MaLR	-7084	NM_001039080	56516	Mm.42247	NM_019711	ENSMUSG00000040043	Rbms2	2610315E04Rik|Scr3	RNA binding motif, single stranded interacting protein 2	protein-coding
chr3	116656263	116656569	347	intron (NM_008246, intron 1 of 11)	L1_Mur3|LINE|L1	6261	NM_008246	15247	Mm.280077	NM_008246	ENSMUSG00000089911	Mfsd14a	Hiat1	major facilitator superfamily domain containing 14A	protein-coding
chrX	23954101	23954598	347	Intergenic	RLTR13D6|LTR|ERVK	61586	NM_001034864	236749	Mm.296422	NM_001034864	ENSMUSG00000068113	Gm4907	EG236749	predicted gene 4907	protein-coding
chr5	43869091	43869530	347	intron (NM_007646, intron 1 of 7)	intron (NM_007646, intron 1 of 7)	501	NM_007646	12494	Mm.249873	NM_007646	ENSMUSG00000029084	Cd38	ADPRC 1|Cd38-rs1|I-19	CD38 antigen	protein-coding
chr3	141931503	141931792	347	promoter-TSS (NM_001277220)	promoter-TSS (NM_001277220)	-59	NM_001277218	12167	Mm.39089	NM_007560	ENSMUSG00000052430	Bmpr1b	AI385617|ALK-6|AV355320|Acvrlk6|Alk6|BMPR-1B|BMPR-IB|CFK-43a|SKR6	bone morphogenetic protein receptor, type 1B	protein-coding
chr12	12943106	12943880	346	Intergenic	Intergenic	-1657	NM_008709	18109	Mm.16469	NM_008709	ENSMUSG00000037169	Mycn	N-myc|Nmyc|Nmyc-1|Nmyc1|bHLHe37|c-nmyc	v-myc avian myelocytomatosis viral related oncogene, neuroblastoma derived	protein-coding		Mycn
chr13	113569506	113569949	346	Intergenic	Intergenic	48837	NM_130796	170625	Mm.33721	NM_130796	ENSMUSG00000042364	Snx18	Snag1	sorting nexin 18	protein-coding
chrX	76174763	76175234	346	Intergenic	RLTR13D6|LTR|ERVK	-89308	NM_001013760	238829	Mm.292319	NM_001013760	ENSMUSG00000071738	Cldn34b3	EG238829|Gm4937	claudin 34B3	protein-coding
chr5	21651856	21652253	346	intron (NM_026034, intron 3 of 5)	RLTR31B2|LTR|ERVK	6070	NM_026034	67211	Mm.260782	NM_026034	ENSMUSG00000038525	Armc10	2810037C14Rik|Svh	armadillo repeat containing 10	protein-coding
chr13	21786472	21786884	346	promoter-TSS (NM_001290466)	promoter-TSS (NM_001290466)	540	NM_178184	319170		NM_178184	ENSMUSG00000069309	Hist1h2an	-	histone cluster 1, H2an	protein-coding
chr9	17874838	17875209	346	Intergenic	RLTR9D2|LTR|ERVK	-417244	NM_025844	66917	Mm.103534	NM_025844	ENSMUSG00000001774	Chordc1	1110001O09Rik|AA409036|Chp-1|morgana	cysteine and histidine-rich domain (CHORD)-containing, zinc-binding protein 1	protein-coding
chr18	41779595	41780110	346	Intergenic	Lx9|LINE|L1	171342	NM_029942	77619	Mm.30649	NM_029942	ENSMUSG00000056671	Prelid2	1700003A01Rik|C330008K14Rik	PRELI domain containing 2	protein-coding
chr19	32723820	32724162	346	Intergenic	Intergenic	-11693	NM_026487	67979	Mm.27123	NM_026487	ENSMUSG00000013662	Atad1	4921525H23Rik|AW107648|Thorase	ATPase family, AAA domain containing 1	protein-coding
chr9	18598378	18598695	346	Intergenic	Intergenic	120141	NM_028557	73503	Mm.160088	NM_028557	ENSMUSG00000038691	Mbd3l1	1700070G05Rik|1700095H13Rik|Mbd3l	methyl-CpG binding domain protein 3-like 1	protein-coding
chr4	145271632	145272011	346	intron (NM_009401, intron 12 of 12)	BGLII_Mur|LTR|ERVK	-24951	NM_011610	21938	Mm.235328	NM_011610	ENSMUSG00000028599	Tnfrsf1b	CD120b|TNF-R-II|TNF-R2|TNF-R75|TNF-alphaR2|TNFBR|TNFR80|TNFRII|TNFalpha-R2|Tnfr-1|Tnfr2|p75	tumor necrosis factor receptor superfamily, member 1b	protein-coding
chr4	47724870	47725180	346	Intergenic	Intergenic	250364	NM_024171	66212	Mm.20188	NM_024171	ENSMUSG00000053317	Sec61b	1190006C12Rik|AI326121|AW122942	Sec61 beta subunit	protein-coding
chr7	83879056	83879371	345	Intergenic	Intergenic	5128	NM_030705	80889	Mm.272998	NM_030705	ENSMUSG00000070462	Mesdc1	AW061151	mesoderm development candidate 1	protein-coding
chr14	28238705	28239048	345	intron (NM_177814, intron 13 of 15)	intron (NM_177814, intron 13 of 15)	-266597	NM_009524	22418	Mm.287544	NM_009524	ENSMUSG00000021994	Wnt5a	8030457G12Rik|Wnt-5a	wingless-type MMTV integration site family, member 5A	protein-coding
chr14	118696853	118697256	345	intron (NM_001033336, intron 1 of 30)	intron (NM_001033336, intron 1 of 30)	9165	NM_001163676	239273	Mm.40537	NM_001033336	ENSMUSG00000032849	Abcc4	ABCC4-N1|D630049P08Rik|MOATB|MRP4	ATP-binding cassette, sub-family C (CFTR/MRP), member 4	protein-coding
chr9	109177196	109177516	345	Intergenic	RLTR9A3|LTR|ERVK	-15334	NM_177069	320082	Mm.188028	NM_177069	ENSMUSG00000047237	Fbxw21	E330009P21Rik	F-box and WD-40 domain protein 21	protein-coding
chr9	109549617	109549961	345	Intergenic	RLTR9A3|LTR|ERVK	18473	NM_199036	382105	Mm.335468	NM_199036	ENSMUSG00000074060	Fbxw15	Fbxo12J	F-box and WD-40 domain protein 15	protein-coding
chr4	57780753	57781179	345	intron (NM_001304544, intron 6 of 8)	intron (NM_001304544, intron 6 of 8)	-64282	NM_001035532	11641	Mm.467752	NM_009649	ENSMUSG00000038729	Akap2	AA959716|AI649048|Akap-2|Akap-kl|B230340M18Rik|Prka2	A kinase (PRKA) anchor protein 2	protein-coding
chr2	5078086	5078456	344	Intergenic	ORR1C1-int|LTR|ERVL-MaLR	-14333	NM_181848	71648	Mm.116942	NM_181848	ENSMUSG00000026672	Optn	4930441O07Rik|FIP2|HYPL|NRP	optineurin	protein-coding
chr15	74955960	74956299	344	intron (NM_001164039, intron 2 of 4)	intron (NM_001164039, intron 2 of 4)	1023	NM_001164040	17069	Mm.788	NM_008529	ENSMUSG00000022587	Ly6e	Ly67|RIG-E|Sca-2|TSA-1|Tsa1	lymphocyte antigen 6 complex, locus E	protein-coding
chr14	31671822	31672086	344	Intergenic	Intergenic	30897	NM_025295	26363	Mm.282679	NM_025295	ENSMUSG00000021900	Btd	-	biotinidase	protein-coding
chr17	62939947	62940285	344	Intergenic	Intergenic	-58799	NM_207654	13640	Mm.7978	NM_010109	ENSMUSG00000048915	Efna5	AL-1|AV158822|EFL-5|Ephrin-A5|Epl7|LERK-7|RAGS	ephrin A5	protein-coding
chr13	112416397	112416721	344	Intergenic	Intergenic	-47511	NM_010560	16195	Mm.4364	NM_010560	ENSMUSG00000021756	Il6st	5133400A03Rik|AA389424|BB405851|CD130|D13Ertd699e|gp130	interleukin 6 signal transducer	protein-coding		Il6st
chr19	4896802	4897198	344	intron (NM_001033128, intron 11 of 16)	Lx8|LINE|L1	9627	NM_001033128	52028	Mm.23636	NM_001033128	ENSMUSG00000006464	Bbs1	AI451249|D19Ertd609e	Bardet-Biedl syndrome 1 (human)	protein-coding
chr7	7060800	7061238	344	Intergenic	RLTR13D6|LTR|ERVK	60457	NM_172738	232853	Mm.23838	NM_172738	ENSMUSG00000062116	Zfp954	5730403M16Rik|8030437F07|AA123315	zinc finger protein 954	protein-coding
chr8	25771162	25771496	344	exon (NM_026121, exon 3 of 5)	exon (NM_026121, exon 3 of 5)	13880	NM_026121	67384	Mm.118400	NM_026121	ENSMUSG00000037316	Bag4	2410112I15Rik|SODD	BCL2-associated athanogene 4	protein-coding
chr1	161274112	161274418	344	Intergenic	Intergenic	-23055	NR_130150	11758	Mm.186185	NM_007453	ENSMUSG00000026701	Prdx6	1-Cys Prx|1-cysPrx|9430088D19Rik|AA690119|Aop2|Brp-12|CP-3|GPx|Ltw-4|Ltw4|Lvtw-4|NSGPx|ORF06|Prdx5|aiPLA2	peroxiredoxin 6	protein-coding
chr11	116940597	116940998	343	intron (NM_172948, intron 3 of 16)	intron (NM_172948, intron 3 of 16)	21934	NM_172948	268510	Mm.35141	NM_172948	ENSMUSG00000043857	Mgat5b	C330018B01|GnT-IX|mGnTVB	mannoside acetylglucosaminyltransferase 5, isoenzyme B	protein-coding
chr9	121337680	121338049	343	Intergenic	Intergenic	-29094	NM_175114	67095	Mm.491112	NM_175114	ENSMUSG00000032536	Trak1	2310001H13Rik|AI413908|AI467545|hyrt|mKIAA1042	trafficking protein, kinesin binding 1	protein-coding
chr15	91018603	91018957	343	intron (NM_001109040, intron 1 of 36)	intron (NM_001109040, intron 1 of 36)	31171	NM_016705	16564	Mm.41379	NM_016705	ENSMUSG00000022629	Kif21a	-	kinesin family member 21A	protein-coding
chr14	27674165	27674439	343	intron (NM_177814, intron 2 of 15)	RLTR9E|LTR|ERVK	51895	NM_177814	238988	Mm.318004	NM_177814	ENSMUSG00000040640	Erc2	6430531D06|CAST|CAST1/ERC2|D14Ertd171e|ELKS2alpha	ELKS/RAB6-interacting/CAST family member 2	protein-coding
chr1	156983503	156983875	343	Intergenic	Intergenic	-44063	NM_001159965	78255	Mm.28376	NM_023884	ENSMUSG00000026594	Ralgps2	1810020P17Rik|2210408F11Rik|4921528G01Rik|9130014M22Rik|AU043409|AW046161	Ral GEF with PH domain and SH3 binding motif 2	protein-coding
chr10	76045354	76045666	343	Intergenic	RMER10B|LTR|ERVL	12898	NM_177475	64453	Mm.80609	NM_177475	ENSMUSG00000049764	Zfp280b	D10Jhu82e|Suhw2	zinc finger protein 280B	protein-coding
chr16	15958630	15958944	343	intron (NM_146068, intron 10 of 19)	intron (NM_146068, intron 10 of 19)	71501	NM_007679	12609	Mm.347407	NM_007679	ENSMUSG00000071637	Cebpd	c/EBPdelta	CCAAT/enhancer binding protein (C/EBP), delta	protein-coding
chr4_GL456216_random	49023	49501	343	Intergenic	GSAT_MM|Satellite|Satellite	33381	NM_001033326	236082	Mm.305345	NM_001033326	ENSMUSG00000063897	Dhrsx	C80877|D4Ertd296e|Dhrsxy|Pscad	dehydrogenase/reductase (SDR family) X chromosome	protein-coding
chr10	86338041	86338422	343	intron (NM_011595, intron 1 of 4)	intron (NM_011595, intron 1 of 4)	37819	NM_011595	21859	Mm.4871	NM_011595	ENSMUSG00000020044	Timp3	Timp-3	tissue inhibitor of metalloproteinase 3	protein-coding
chr15	34568084	34568391	343	Intergenic	RLTR13E|LTR|ERVK	72926	NM_026340	67724	Mm.248779	NM_026340	ENSMUSG00000022325	Pop1	4932434G09Rik	processing of precursor 1, ribonuclease P/MRP family, (S. cerevisiae)	protein-coding
chr9	63803298	63803582	343	Intergenic	Intergenic	-45446	NM_016769	17127	Mm.7320	NM_016769	ENSMUSG00000032402	Smad3	AU022421|Madh3	SMAD family member 3	protein-coding		Smad3
chr5	74800728	74801014	343	Intergenic	Tigger17a|DNA|TcMar-Tigger	-97968	NM_001159577	16924	Mm.440403	NM_010727	ENSMUSG00000029228	Lnx1	Lnx	ligand of numb-protein X 1	protein-coding	Lnx1
chr2	36198656	36199033	343	Intergenic	Intergenic	-31582	NM_008969	19224	Mm.275434	NM_008969	ENSMUSG00000047250	Ptgs1	COX1|Cox-1|Cox-3|PGHS-1|PHS 1|Pghs1	prostaglandin-endoperoxide synthase 1	protein-coding
chr9	59010744	59011097	342	intron (NM_001042752, intron 1 of 27)	RLTR41C|LTR|ERV1	25521	NM_001042752	18007	Mm.42249	NM_008684	ENSMUSG00000032340	Neo1	2610028H22Rik|AI327052|D930014N22Rik|Igdcc2	neogenin	protein-coding
chr18	66429087	66429489	342	Intergenic	Intergenic	-29316	NM_021451	58801	Mm.271878	NM_021451	ENSMUSG00000024521	Pmaip1	Noxa	phorbol-12-myristate-13-acetate-induced protein 1	protein-coding
chr18	37771489	37771837	342	intron (NM_033595, intron 1 of 3)	intron (NM_033595, intron 1 of 3)	6083	NM_033595	93724	Mm.247203	NM_033595	ENSMUSG00000102428	Pcdhga12	Pcdh13|pc2c	protocadherin gamma subfamily A, 12	protein-coding
chr6	136499622	136500065	342	Intergenic	Intergenic	-19008	NM_019426	54343	Mm.173271	NM_019426	ENSMUSG00000030213	Atf7ip	2610204M12Rik|AM|Mcaf1	activating transcription factor 7 interacting protein	protein-coding
chr8	27250814	27251102	342	Intergenic	RLTR20A2B_MM|LTR|ERVK	-9369	NM_007918	13685	Mm.6700	NM_007918	ENSMUSG00000031490	Eif4ebp1	4e-bp1|AA959816|PHAS-I	eukaryotic translation initiation factor 4E binding protein 1	protein-coding
chr10	24834659	24835059	342	intron (NM_134005, intron 1 of 24)	intron (NM_134005, intron 1 of 24)	1336	NM_134005	209558	Mm.338425	NM_134005	ENSMUSG00000019989	Enpp3	AI876438|CD203c	ectonucleotide pyrophosphatase/phosphodiesterase 3	protein-coding
chr10	127238284	127238600	341	intron (NM_008447, intron 15 of 27)	intron (NM_008447, intron 15 of 27)	24921	NM_001039000	16572	Mm.30355	NM_008447	ENSMUSG00000074657	Kif5a	D10Bwg0738e|Khc|Kif5|Kns|mKIAA4086	kinesin family member 5A	protein-coding
chr13	45374844	45375266	341	Intergenic	Intergenic	-14687	NM_153789	218203	Mm.212855	NM_153789	ENSMUSG00000038175	Mylip	9430057C20Rik|Mir	myosin regulatory light chain interacting protein	protein-coding	Mylip	Mylip
chr3	73006098	73006360	341	Intergenic	Lx5c|LINE|L1	-39363	NM_001081137	69983	Mm.261054	NM_001081137	ENSMUSG00000027790	Sis	2010204N08Rik|SI|Si-s	sucrase isomaltase (alpha-glucosidase)	protein-coding
chr7	106761023	106761449	341	Intergenic	RLTR13D6|LTR|ERVK	-7850	NM_146602	258595	Mm.377585	NM_146602	ENSMUSG00000059087	Olfr698	MOR283-3	olfactory receptor 698	protein-coding
chr4	83330463	83330731	341	Intergenic	RMER10B|LTR|ERVL	-6408	NM_027238	69863	Mm.5540	NM_025782	ENSMUSG00000038172	Ttc39b	1810054D07Rik|9130422G05Rik|AI450603|AV103077|AW215585	tetratricopeptide repeat domain 39B	protein-coding
chr4	13218848	13219138	341	Intergenic	Intergenic	312156	NM_001171801	208820	Mm.12057	NM_173746	ENSMUSG00000055963	Triqk	C130086A10|Gm11818|OTTMUSG00000004461	triple QxxK/R motif containing	protein-coding
chr6	123332535	123333071	341	intron (NM_001104632, intron 5 of 5)	intron (NM_001104632, intron 5 of 5)	24470	NM_001104632	232358	Mm.469878	NM_001104632	ENSMUSG00000091260	Vmn2r19	EG232358	vomeronasal 2, receptor 19	protein-coding
chr1	34468536	34468830	341	intron (NM_011206, intron 6 of 14)	intron (NM_011206, intron 6 of 14)	8937	NM_011206	19253	Mm.361	NM_011206	ENSMUSG00000026126	Ptpn18	FLP1|HSCF|PTP-HSCF|PTP-K1|Ptpk1	protein tyrosine phosphatase, non-receptor type 18	protein-coding
chr2	112931809	112932190	341	intron (NM_177652, intron 10 of 103)	intron (NM_177652, intron 10 of 103)	98332	NM_177652	20192	Mm.436657	NM_177652	ENSMUSG00000057378	Ryr3	AI851294|C230090H21|RYR-3	ryanodine receptor 3	protein-coding
chr18	50811867	50812149	340	Intergenic	RLTR9D|LTR|ERVK	-243309	NM_026108	67365	Mm.158150	NM_026108	ENSMUSG00000048875	Hdhd1a	1700121L12Rik|GS1|Hdhd1|Pudp	haloacid dehalogenase-like hydrolase domain containing 1A	protein-coding
chrX	58039816	58040227	340	Intergenic	Intergenic	9393	NM_009575	22773	Mm.255890	NM_009575	ENSMUSG00000067860	Zic3	Bn|Ka	zinc finger protein of the cerebellum 3	protein-coding
chr4	105224037	105224320	340	intron (NM_080555, intron 5 of 5)	intron (NM_080555, intron 5 of 5)	66831	NM_080555	67916	Mm.348326	NM_080555	ENSMUSG00000028517	Plpp3	1110003O22Rik|2610002D05Rik|AV025606|D4Bwg0538e|D4Bwg1535e|Lpp3|Ppab2b|Ppap2b	phospholipid phosphatase 3	protein-coding
chr6	92811563	92811908	340	intron (NM_175314, intron 20 of 29)	intron (NM_175314, intron 20 of 29)	89706	NM_175314	101401	Mm.158235	NM_175314	ENSMUSG00000030022	Adamts9	1810011L16Rik|8430403M15Rik|AW743315|E030027K14Rik	a disintegrin-like and metallopeptidase (reprolysin type) with thrombospondin type 1 motif, 9	protein-coding
chr6	99240798	99241116	340	intron (NM_001347345, intron 4 of 19)	intron (NM_001347345, intron 4 of 19)	25558	NM_001197321	108655	Mm.234965	NM_053202	ENSMUSG00000030067	Foxp1	3110052D19Rik|4932443N09Rik|AI461938|AW494214	forkhead box P1	protein-coding
chr7	49448624	49448976	340	intron (NM_175272, intron 6 of 37)	intron (NM_175272, intron 6 of 37)	188035	NM_001005232	13172	Mm.307176	NM_001005232	ENSMUSG00000030507	Dbx1	AI426026|Dbx	developing brain homeobox 1	protein-coding
chr10	18422993	18423371	340	intron (NM_173390, intron 1 of 6)	intron (NM_173390, intron 1 of 6)	15507	NM_173390	215819	Mm.297971	NM_173390	ENSMUSG00000039835	Nhsl1	5730409E15Rik|A630035H13Rik|A730096F01|BC013565|D10Bwg0940e|mKIAA1357	NHS-like 1	protein-coding
chr1	3062842	3063121	340	Intergenic	RLTR9D2|LTR|ERVK	608517	NM_001011874	497097	Mm.454496	NM_001011874	ENSMUSG00000051951	Xkr4	AY534250|Gm210|XRG4|mKIAA1889	X-linked Kx blood group related 4	protein-coding
chr3	101600529	101600856	340	intron (NM_144900, intron 1 of 22)	intron (NM_144900, intron 1 of 22)	4015	NM_144900	11928	Mm.193670	NM_144900	ENSMUSG00000033161	Atp1a1	Atpa-1|BC010319	ATPase, Na+/K+ transporting, alpha 1 polypeptide	protein-coding
chr3	54886503	54886834	340	Intergenic	RLTR11B|LTR|ERVK	29219	NM_177854	329641	Mm.51187	NM_177854	ENSMUSG00000056306	Sertm1	6030405A18Rik	serine rich and transmembrane domain containing 1	protein-coding
chr12	72745470	72745780	340	Intergenic	RMER10A|LTR|ERVL	-15586	NM_008910	19042	Mm.261045	NM_008910	ENSMUSG00000021096	Ppm1a	2310003C21Rik|2900017D14Rik|AI427932|AU017636|MMPa-2|MPPa-1	protein phosphatase 1A, magnesium dependent, alpha isoform	protein-coding
chr8	113598379	113598763	340	Intergenic	Intergenic	-37015	NM_001048143	270096	Mm.74689	NM_173015	ENSMUSG00000078908	Mon1b	5031407H10|5033413H12Rik	MON1 homolog B, secretory traffciking associated	protein-coding
chr9	100640809	100641191	339	Intergenic	Intergenic	-2623	NM_009282	20842	Mm.42135	NM_009282	ENSMUSG00000037286	Stag1	AU045003|SA-1|Scc3	stromal antigen 1	protein-coding
chr13	66414461	66414945	339	Intergenic	Intergenic	26415	NM_001290196	76803	Mm.183391	NM_183119	ENSMUSG00000074832	2410141K09Rik	4930482J15Rik|Ayu21-35|Gt(pU21)35Imeg	RIKEN cDNA 2410141K09 gene	protein-coding
chr7	134022123	134022487	339	intron (NM_007400, intron 3 of 22)	intron (NM_007400, intron 3 of 22)	202792	NM_007400	11489	Mm.439714	NM_007400	ENSMUSG00000054555	Adam12	Mltna	a disintegrin and metallopeptidase domain 12 (meltrin alpha)	protein-coding
chr10	90464826	90465187	339	intron (NM_001128086, intron 12 of 24)	intron (NM_001128086, intron 12 of 24)	-110721	NM_001177397	77531	Mm.440605	NM_181398	ENSMUSG00000058589	Anks1b	AIDA-1b|C030032C09Rik|E530015N03Rik|ENSMUSG00000078431|Gm10937|Gm1555	ankyrin repeat and sterile alpha motif domain containing 1B	protein-coding
chr1	163163708	163164048	339	Intergenic	RLTR9A3|LTR|ERVK	-78208	NM_030071	78258	Mm.78368	NM_030071	ENSMUSG00000071890	Mroh9	4921528O07Rik|Armc11	maestro heat-like repeat family member 9	protein-coding
chr15	37081963	37082334	339	Intergenic	RLTR41C|LTR|ERV1	-74746	NM_026521	68036	Mm.371631	NM_026521	ENSMUSG00000062397	Zfp706	3110006P09Rik|AA793007|AW536850|C77232|Znf706	zinc finger protein 706	protein-coding
chr1	97622807	97623161	339	Intergenic	Intergenic	39034	NM_133825	52392	Mm.12309	NM_133825	ENSMUSG00000044768	D1Ertd622e	AI987691|AW047450	DNA segment, Chr 1, ERATO Doi 622, expressed	protein-coding
chr15	55875252	55875547	339	intron (NM_016667, intron 1 of 6)	MMETn-int|LTR|ERVK	31550	NM_016667	20649	Mm.309425	NM_016667	ENSMUSG00000060429	Sntb1	-	syntrophin, basic 1	protein-coding
chr3	53869333	53869695	339	Intergenic	Intergenic	-5707	NM_026435	67890	Mm.23067	NM_026435	ENSMUSG00000027746	Ufm1	1810045K17Rik|AI132708|AI463323|ENSMUSG00000074598|Gm10726	ubiquitin-fold modifier 1	protein-coding
chr9	111725026	111725375	339	Intergenic	Intergenic	-34852	NM_016853	20840	Mm.1414	NM_016853	ENSMUSG00000032502	Stac	-	src homology three (SH3) and cysteine rich domain	protein-coding
chr16	10628217	10628515	339	intron (NM_001204229, intron 13 of 22)	intron (NM_001204229, intron 13 of 22)	83027	NM_001204229	74374	Mm.159176	NM_177562	ENSMUSG00000068663	Clec16a	4932416N17Rik|curt|mKIAA0350	C-type lectin domain family 16, member A	protein-coding
chrX	157031959	157032340	339	Intergenic	RLTR13D6|LTR|ERVK	383137	NM_011077	18675	Mm.2529	NM_011077	ENSMUSG00000057457	Phex	Gy|HPDR|HPDR1|Hyp|PEX	phosphate regulating endopeptidase homolog, X-linked	protein-coding
chr4	33908793	33909159	339	Intergenic	MLTR14|LTR|ERV1	-15656	NM_007726	12801	Mm.7992	NM_007726	ENSMUSG00000044288	Cnr1	CB-R|CB1|CB1R	cannabinoid receptor 1 (brain)	protein-coding
chr4	119592468	119592825	338	intron (NM_172699, intron 4 of 12)	ORR1C2|LTR|ERVL-MaLR	-45086	NM_008190	14915	Mm.2614	NM_008190	ENSMUSG00000023247	Guca2a	Guca2	guanylate cyclase activator 2a (guanylin)	protein-coding
chr4	65830440	65830918	338	intron (NM_019514, intron 9 of 21)	intron (NM_019514, intron 9 of 21)	225693	NM_001161782	69807	Mm.22786	NM_053084	ENSMUSG00000051675	Trim32	1810045E12Rik|3f3|BBS11|Zfp117	tripartite motif-containing 32	protein-coding	Trim32	Trim32
chr19	7583359	7583970	338	intron (NM_139269, intron 4 of 4)	intron (NM_139269, intron 4 of 4)	23512	NM_019516	56072	Mm.298242	NM_019516	ENSMUSG00000024972	Lgals12	AW987437|Grip1	lectin, galactose binding, soluble 12	protein-coding
chr2	61403111	61403475	338	Intergenic	MER5A1|DNA|hAT-Charlie	-175293	NM_011529	21353	Mm.244393	NM_011529	ENSMUSG00000064289	Tank	C86182|E430026L09Rik|I-TRAF	TRAF family member-associated Nf-kappa B activator	protein-coding
chr1	64733545	64733837	338	3' UTR (NM_001042659, exon 2 of 2)	3' UTR (NM_001042659, exon 2 of 2)	4059	NM_022721	14367	Mm.150813	NM_022721	ENSMUSG00000045005	Fzd5	5330434N09Rik|AI427138|Fz-5|Fz5|mFz5	frizzled class receptor 5	protein-coding
chr2	20654724	20655582	338	intron (NM_029895, intron 3 of 18)	intron (NM_029895, intron 3 of 18)	135640	NM_001177630	208618	Mm.237935	NM_029895	ENSMUSG00000036617	Etl4	6620402G01Rik|9430077C05Rik|BC026657|E330027G05Rik|Etl-4|Skt	enhancer trap locus 4	protein-coding
chr2	3964401	3964714	338	Intergenic	Intergenic	-53126	NM_001347086	209630	Mm.37932	NM_172475	ENSMUSG00000026657	Frmd4a	2700017I06Rik|5330420J21|AI594879|C230040M21Rik|Frmd4|Gm13190|OTTMUSG00000010806|mKIAA1294	FERM domain containing 4A	protein-coding
chr5	129242309	129242595	338	Intergenic	Intergenic	145702	NM_001081342	243277	Mm.440501	NM_177734	ENSMUSG00000044017	Adgrd1	E230012M21Rik|Gpr133	adhesion G protein-coupled receptor D1	protein-coding
[truncated: 16,345 more rows]

## Sheet: substrates
Chr	Start	End	Peak Score	Annotation	Detailed Annotation	Distance to TSS	Nearest PromoterID	Entrez ID	Nearest Unigene	Nearest Refseq	Nearest Ensembl	Gene Name	Gene Alias	Gene Description	Gene Type	E3 Ub-substrate
[truncated: 498 more rows]

[truncated: 3 more sheets: substrates_TF, E3 ligases, Summary]
